# Supplementary material for: The Role of Language in Structuring Social Networks Following Market Integration in a Yucatec Maya Population
Source: Front Psychol. 2021 Dec 16;12:656963. doi: 10.3389/fpsyg.2021.656963 (PMC8716436; doi:10.3389/fpsyg.2021.656963)
Supplement: Supplementary file 1 [file Data_Sheet_1.CSV]

DyadID	Ego	Ego.SpanishBin_2	Ego.SpanishBin_1	Ego.Sex	Ego.Solar	Alter	Alter.SpanishBin_2	Alter.SpanishBin_1	Alter.Sex	Alter.Solar	r	SameSex	SameLang2	SameLang3	SameSolar	AffinalRel	AffinalType	Spanish	Marital_Status
12	1	1	0	1	3	2	0	0	2	3	0	0	0	1	1	0	0	1	2
12	2	0	0	2	3	1	1	0	1	3	0	0	0	1	1	1	1	2	2
13	1	1	0	1	3	3	1	1	2	65	0.5	0	1	0	0	0	0	3	2
13	3	1	1	2	65	1	1	0	1	3	0.5	0	1	0	0	0	0	2	2
14	1	1	0	1	3	4	1	0	2	24	0.5	0	1	1	0	0	0	2	2
14	4	1	0	2	24	1	1	0	1	3	0.5	0	1	1	0	0	0	2	2
15	1	1	0	1	3	5	1	1	2	3	0.5	0	1	0	1	0	0	3	2
15	5	1	1	2	3	1	1	0	1	3	0.5	0	1	0	1	0	0	2	2
16	1	1	0	1	3	6	1	1	2	3	0.5	0	1	0	1	0	0	3	1
16	6	1	1	2	3	1	1	0	1	3	0.5	0	1	0	1	0	0	2	2
17	1	1	0	1	3	7	0	0	1	14	0.5	1	0	1	0	0	0	0	2
17	7	0	0	1	14	1	1	0	1	3	0.5	1	0	1	0	0	0	2	2
18	1	1	0	1	3	8	1	1	1	60	0.25	1	1	0	0	0	0	3	2
18	8	1	1	1	60	1	1	0	1	3	0.25	1	1	0	0	0	0	2	2
23	2	0	0	2	3	3	1	1	2	65	0.5	1	0	0	0	0	0	3	2
23	3	1	1	2	65	2	0	0	2	3	0.5	1	0	0	0	0	0	1	2
24	2	0	0	2	3	4	1	0	2	24	0.5	1	0	1	0	0	0	2	2
24	4	1	0	2	24	2	0	0	2	3	0.5	1	0	1	0	0	0	1	2
25	2	0	0	2	3	5	1	1	2	3	0.5	1	0	0	1	0	0	3	2
25	5	1	1	2	3	2	0	0	2	3	0.5	1	0	0	1	0	0	1	2
26	2	0	0	2	3	6	1	1	2	3	0.5	1	0	0	1	0	0	3	1
26	6	1	1	2	3	2	0	0	2	3	0.5	1	0	0	1	0	0	1	2
27	2	0	0	2	3	7	0	0	1	14	0	0	1	1	0	0	0	0	2
27	7	0	0	1	14	2	0	0	2	3	0	0	1	1	0	0	0	1	2
28	2	0	0	2	3	8	1	1	1	60	0	0	0	0	0	0	0	3	2
28	8	1	1	1	60	2	0	0	2	3	0	0	0	0	0	0	0	1	2
34	3	1	1	2	65	4	1	0	2	24	0.5	1	1	0	0	0	0	2	2
34	4	1	0	2	24	3	1	1	2	65	0.5	1	1	0	0	0	0	3	2
35	3	1	1	2	65	5	1	1	2	3	0.5	1	1	1	0	0	0	3	2
35	5	1	1	2	3	3	1	1	2	65	0.5	1	1	1	0	0	0	3	2
36	3	1	1	2	65	6	1	1	2	3	0.5	1	1	1	0	0	0	3	1
36	6	1	1	2	3	3	1	1	2	65	0.5	1	1	1	0	0	0	3	2
37	3	1	1	2	65	7	0	0	1	14	0.25	0	0	0	0	0	0	0	2
37	7	0	0	1	14	3	1	1	2	65	0.25	0	0	0	0	0	0	3	2
38	3	1	1	2	65	8	1	1	1	60	0.125	0	1	1	0	0	0	3	2
38	8	1	1	1	60	3	1	1	2	65	0.125	0	1	1	0	0	0	3	2
45	4	1	0	2	24	5	1	1	2	3	0.5	1	1	0	0	0	0	3	2
45	5	1	1	2	3	4	1	0	2	24	0.5	1	1	0	0	0	0	2	2
46	4	1	0	2	24	6	1	1	2	3	0.5	1	1	0	0	0	0	3	1
46	6	1	1	2	3	4	1	0	2	24	0.5	1	1	0	0	0	0	2	2
47	4	1	0	2	24	7	0	0	1	14	0.25	0	0	1	0	0	0	0	2
47	7	0	0	1	14	4	1	0	2	24	0.25	0	0	1	0	0	0	2	2
48	4	1	0	2	24	8	1	1	1	60	0.125	0	1	0	0	0	0	3	2
48	8	1	1	1	60	4	1	0	2	24	0.125	0	1	0	0	0	0	2	2
56	5	1	1	2	3	6	1	1	2	3	0.5	1	1	1	1	0	0	3	1
56	6	1	1	2	3	5	1	1	2	3	0.5	1	1	1	1	0	0	3	2
57	5	1	1	2	3	7	0	0	1	14	0.25	0	0	0	0	0	0	0	2
57	7	0	0	1	14	5	1	1	2	3	0.25	0	0	0	0	0	0	3	2
58	5	1	1	2	3	8	1	1	1	60	0.125	0	1	1	0	0	0	3	2
58	8	1	1	1	60	5	1	1	2	3	0.125	0	1	1	0	0	0	3	2
67	6	1	1	2	3	7	0	0	1	14	0.25	0	0	0	0	0	0	0	2
67	7	0	0	1	14	6	1	1	2	3	0.25	0	0	0	0	0	0	3	1
68	6	1	1	2	3	8	1	1	1	60	0.125	0	1	1	0	0	0	3	2
68	8	1	1	1	60	6	1	1	2	3	0.125	0	1	1	0	0	0	3	1
78	7	0	0	1	14	8	1	1	1	60	0.5	1	0	0	0	0	0	3	2
78	8	1	1	1	60	7	0	0	1	14	0.5	1	0	0	0	0	0	0	2
110	1	1	0	1	3	10	0	0	2	11	0	0	0	1	0	0	0	1	1
110	10	0	0	2	11	1	1	0	1	3	0.25	0	0	1	0	0	0	2	2
111	1	1	0	1	3	11	0	0	1	4	0	1	0	1	0	0	0	1	2
111	11	0	0	1	4	1	1	0	1	3	0	1	0	1	0	0	0	2	2
112	1	1	0	1	3	12	0	0	2	4	0	0	0	1	0	0	0	1	2
112	12	0	0	2	4	1	1	0	1	3	0	0	0	1	0	0	0	2	2
114	1	1	0	1	3	14	1	1	2	57	0	0	1	0	0	0	0	3	2
114	14	1	1	2	57	1	1	0	1	3	0	0	1	0	0	0	0	2	2
116	1	1	0	1	3	16	1	0	2	2	0	0	1	1	0	0	0	2	2
116	16	1	0	2	2	1	1	0	1	3	0	0	1	1	0	0	0	2	2
117	1	1	0	1	3	17	1	1	1	4	0.5	1	1	0	0	0	0	3	2
117	17	1	1	1	4	1	1	0	1	3	0	1	1	0	0	0	0	2	2
118	1	1	0	1	3	18	1	1	1	4	0.25	1	1	0	0	0	0	3	2
118	18	1	1	1	4	1	1	0	1	3	0	1	1	0	0	0	0	2	2
120	1	1	0	1	3	20	1	1	2	36	0	0	1	0	0	0	0	3	2
120	20	1	1	2	36	1	1	0	1	3	0	0	1	0	0	0	0	2	2
121	1	1	0	1	3	21	1	0	1	5	0	1	1	1	0	0	0	2	2
121	21	1	0	1	5	1	1	0	1	3	0.5	1	1	1	0	0	0	2	2
123	1	1	0	1	3	23	1	1	1	5	0	1	1	0	0	0	0	3	2
123	23	1	1	1	5	1	1	0	1	3	0.25	1	1	0	0	0	0	2	2
132	1	1	0	1	3	32	0	0	2	6	0	0	0	1	0	0	0	1	1
132	32	0	0	2	6	1	1	0	1	3	0	0	0	1	0	0	0	2	2
133	1	1	0	1	3	33	0	0	2	6	0	0	0	1	0	0	0	0	1
133	33	0	0	2	6	1	1	0	1	3	0	0	0	1	0	0	0	2	2
134	1	1	0	1	3	34	0	0	1	6	0	1	0	1	0	0	0	1	2
134	34	0	0	1	6	1	1	0	1	3	0	1	0	1	0	0	0	2	2
135	1	1	0	1	3	35	1	1	1	7	0	1	1	0	0	0	0	3	2
135	35	1	1	1	7	1	1	0	1	3	0	1	1	0	0	0	0	2	2
136	1	1	0	1	3	36	1	0	2	7	0	0	1	1	0	0	0	2	2
136	36	1	0	2	7	1	1	0	1	3	0	0	1	1	0	0	0	2	2
137	1	1	0	1	3	37	1	0	1	8	0	1	1	1	0	0	0	2	2
137	37	1	0	1	8	1	1	0	1	3	0	1	1	1	0	0	0	2	2
138	1	1	0	1	3	38	0	0	2	8	0	0	0	1	0	0	0	1	2
138	38	0	0	2	8	1	1	0	1	3	0	0	0	1	0	0	0	2	2
139	1	1	0	1	3	39	1	1	2	46	0	0	1	0	0	0	0	3	2
139	39	1	1	2	46	1	1	0	1	3	0	0	1	0	0	0	0	2	2
140	1	1	0	1	3	40	0	0	2	8	0	0	0	1	0	0	0	1	1
140	40	0	0	2	8	1	1	0	1	3	0	0	0	1	0	0	0	2	2
141	1	1	0	1	3	41	0	0	2	29	0	0	0	1	0	0	0	1	2
141	41	0	0	2	29	1	1	0	1	3	0	0	0	1	0	0	0	2	2
146	1	1	0	1	3	46	1	1	2	46	0	0	1	0	0	0	0	3	2
146	46	1	1	2	46	1	1	0	1	3	0	0	1	0	0	0	0	2	2
148	1	1	0	1	3	48	0	0	2	2	0	0	0	1	0	0	0	0	2
148	48	0	0	2	2	1	1	0	1	3	0	0	0	1	0	0	0	2	2
149	1	1	0	1	3	49	1	1	1	2	0	1	1	0	0	0	0	3	2
149	49	1	1	1	2	1	1	0	1	3	0	1	1	0	0	0	0	2	2
150	1	1	0	1	3	50	0	0	1	2	0	1	0	1	0	0	0	0	2
150	50	0	0	1	2	1	1	0	1	3	0	1	0	1	0	0	0	2	2
151	1	1	0	1	3	51	0	0	2	2	0	0	0	1	0	0	0	1	2
151	51	0	0	2	2	1	1	0	1	3	0	0	0	1	0	0	0	2	2
153	1	1	0	1	3	53	1	1	2	47	0	0	1	0	0	0	0	3	2
153	53	1	1	2	47	1	1	0	1	3	0	0	1	0	0	0	0	2	2
156	1	1	0	1	3	56	1	1	2	9	0	0	1	0	0	0	0	3	2
156	56	1	1	2	9	1	1	0	1	3	0	0	1	0	0	0	0	2	2
157	1	1	0	1	3	57	1	0	2	29	0	0	1	1	0	0	0	2	2
157	57	1	0	2	29	1	1	0	1	3	0	0	1	1	0	0	0	2	2
158	1	1	0	1	3	58	1	1	2	64	0	0	1	0	0	0	0	3	2
158	58	1	1	2	64	1	1	0	1	3	0	0	1	0	0	0	0	2	2
159	1	1	0	1	3	59	0	0	2	9	0	0	0	1	0	0	0	1	1
159	59	0	0	2	9	1	1	0	1	3	0	0	0	1	0	0	0	2	2
160	1	1	0	1	3	60	1	1	1	9	0	1	1	0	0	0	0	3	2
160	60	1	1	1	9	1	1	0	1	3	0	1	1	0	0	0	0	2	2
161	1	1	0	1	3	61	1	1	1	9	0	1	1	0	0	0	0	3	2
161	61	1	1	1	9	1	1	0	1	3	0	1	1	0	0	0	0	2	2
162	1	1	0	1	3	62	1	1	2	34	0	0	1	0	0	0	0	3	2
162	62	1	1	2	34	1	1	0	1	3	0	0	1	0	0	0	0	2	2
165	1	1	0	1	3	65	1	0	1	11	0	1	1	1	0	0	0	2	2
165	65	1	0	1	11	1	1	0	1	3	0	1	1	1	0	0	0	2	2
166	1	1	0	1	3	66	0	0	2	11	0	0	0	1	0	0	0	0	2
166	66	0	0	2	11	1	1	0	1	3	0	0	0	1	0	0	0	2	2
167	1	1	0	1	3	67	1	0	2	56	0.5	0	1	1	0	0	0	2	2
167	67	1	0	2	56	1	1	0	1	3	0	0	1	1	0	0	0	2	2
168	1	1	0	1	3	68	1	1	1	59	0.25	1	1	0	0	0	0	3	2
168	68	1	1	1	59	1	1	0	1	3	0	1	1	0	0	0	0	2	2
169	1	1	0	1	3	69	1	1	2	60	0	0	1	0	0	0	0	3	2
169	69	1	1	2	60	1	1	0	1	3	0	0	1	0	0	0	0	2	2
170	1	1	0	1	3	70	1	0	1	11	0	1	1	1	0	0	0	2	1
170	70	1	0	1	11	1	1	0	1	3	0	1	1	1	0	0	0	2	2
171	1	1	0	1	3	71	1	1	1	11	0	1	1	0	0	0	0	3	2
171	71	1	1	1	11	1	1	0	1	3	0	1	1	0	0	0	0	2	2
172	1	1	0	1	3	72	1	1	1	11	0	1	1	0	0	0	0	3	2
172	72	1	1	1	11	1	1	0	1	3	0	1	1	0	0	0	0	2	2
173	1	1	0	1	3	73	1	1	1	51	0	1	1	0	0	0	0	3	2
173	73	1	1	1	51	1	1	0	1	3	0	1	1	0	0	0	0	2	2
174	1	1	0	1	3	74	1	1	2	51	0	0	1	0	0	0	0	3	2
174	74	1	1	2	51	1	1	0	1	3	0	0	1	0	0	0	0	2	2
175	1	1	0	1	3	75	0	0	1	12	0	1	0	1	0	0	0	1	2
175	75	0	0	1	12	1	1	0	1	3	0	1	0	1	0	0	0	2	2
176	1	1	0	1	3	76	1	1	2	12	0	0	1	0	0	0	0	3	2
176	76	1	1	2	12	1	1	0	1	3	0	0	1	0	0	0	0	2	2
178	1	1	0	1	3	78	1	1	1	12	0	1	1	0	0	0	0	3	2
178	78	1	1	1	12	1	1	0	1	3	0	1	1	0	0	0	0	2	2
179	1	1	0	1	3	79	1	1	1	12	0	1	1	0	0	0	0	3	2
179	79	1	1	1	12	1	1	0	1	3	0	1	1	0	0	0	0	2	2
180	1	1	0	1	3	80	0	0	1	13	0	1	0	1	0	0	0	1	2
180	80	0	0	1	13	1	1	0	1	3	0	1	0	1	0	0	0	2	2
181	1	1	0	1	3	81	1	0	2	13	0	0	1	1	0	0	0	2	2
181	81	1	0	2	13	1	1	0	1	3	0	0	1	1	0	0	0	2	2
182	1	1	0	1	3	82	1	0	1	13	0	1	1	1	0	0	0	2	2
182	82	1	0	1	13	1	1	0	1	3	0	1	1	1	0	0	0	2	2
183	1	1	0	1	3	83	1	1	2	36	0	0	1	0	0	0	0	3	2
183	83	1	1	2	36	1	1	0	1	3	0	0	1	0	0	0	0	2	2
184	1	1	0	1	3	84	1	1	1	13	0	1	1	0	0	0	0	3	2
184	84	1	1	1	13	1	1	0	1	3	0	1	1	0	0	0	0	2	2
185	1	1	0	1	3	85	1	0	1	17	0	1	1	1	0	0	0	2	2
185	85	1	0	1	17	1	1	0	1	3	0	1	1	1	0	0	0	2	2
186	1	1	0	1	3	86	0	0	2	17	0	0	0	1	0	0	0	1	2
186	86	0	0	2	17	1	1	0	1	3	0	0	0	1	0	0	0	2	2
188	1	1	0	1	3	88	1	1	2	17	0	0	1	0	0	0	0	3	2
188	88	1	1	2	17	1	1	0	1	3	0	0	1	0	0	0	0	2	2
189	1	1	0	1	3	89	1	1	2	17	0	0	1	0	0	0	0	3	1
189	89	1	1	2	17	1	1	0	1	3	0	0	1	0	0	0	0	2	2
190	1	1	0	1	3	90	0	0	1	17	0	1	0	1	0	0	0	1	1
190	90	0	0	1	17	1	1	0	1	3	0	1	0	1	0	0	0	2	2
191	1	1	0	1	3	91	1	0	1	19	0	1	1	1	0	0	0	2	2
191	91	1	0	1	19	1	1	0	1	3	0	1	1	1	0	0	0	2	2
192	1	1	0	1	3	92	0	0	2	19	0	0	0	1	0	0	0	1	2
192	92	0	0	2	19	1	1	0	1	3	0.5	0	0	1	0	0	0	2	2
196	1	1	0	1	3	96	1	1	2	19	0	0	1	0	0	0	0	3	1
196	96	1	1	2	19	1	1	0	1	3	0.25	0	1	0	0	0	0	2	2
198	1	1	0	1	3	98	1	0	2	59	0	0	1	1	0	0	0	2	2
198	98	1	0	2	59	1	1	0	1	3	0	0	1	1	0	0	0	2	2
199	1	1	0	1	3	99	1	1	2	58	0	0	1	0	0	0	0	3	2
199	99	1	1	2	58	1	1	0	1	3	0	0	1	0	0	0	0	2	2
210	2	0	0	2	3	10	0	0	2	11	0	1	1	1	0	0	0	1	1
210	10	0	0	2	11	2	0	0	2	3	0	1	1	1	0	0	0	1	2
211	2	0	0	2	3	11	0	0	1	4	0	0	1	1	0	0	0	1	2
211	11	0	0	1	4	2	0	0	2	3	0	0	1	1	0	0	0	1	2
212	2	0	0	2	3	12	0	0	2	4	0	1	1	1	0	0	0	1	2
212	12	0	0	2	4	2	0	0	2	3	0	1	1	1	0	0	0	1	2
214	2	0	0	2	3	14	1	1	2	57	0	1	0	0	0	0	0	3	2
214	14	1	1	2	57	2	0	0	2	3	0	1	0	0	0	0	0	1	2
216	2	0	0	2	3	16	1	0	2	2	0	1	0	1	0	0	0	2	2
216	16	1	0	2	2	2	0	0	2	3	0	1	0	1	0	0	0	1	2
217	2	0	0	2	3	17	1	1	1	4	0	0	0	0	0	0	0	3	2
217	17	1	1	1	4	2	0	0	2	3	0	0	0	0	0	0	0	1	2
218	2	0	0	2	3	18	1	1	1	4	0	0	0	0	0	0	0	3	2
218	18	1	1	1	4	2	0	0	2	3	0	0	0	0	0	0	0	1	2
220	2	0	0	2	3	20	1	1	2	36	0	1	0	0	0	0	0	3	2
220	20	1	1	2	36	2	0	0	2	3	0	1	0	0	0	0	0	1	2
221	2	0	0	2	3	21	1	0	1	5	0	0	0	1	0	0	0	2	2
221	21	1	0	1	5	2	0	0	2	3	0	0	0	1	0	0	0	1	2
223	2	0	0	2	3	23	1	1	1	5	0	0	0	0	0	0	0	3	2
223	23	1	1	1	5	2	0	0	2	3	0	0	0	0	0	0	0	1	2
232	2	0	0	2	3	32	0	0	2	6	0	1	1	1	0	0	0	1	1
232	32	0	0	2	6	2	0	0	2	3	0	1	1	1	0	0	0	1	2
233	2	0	0	2	3	33	0	0	2	6	0	1	1	1	0	0	0	0	1
233	33	0	0	2	6	2	0	0	2	3	0	1	1	1	0	0	0	1	2
234	2	0	0	2	3	34	0	0	1	6	0	0	1	1	0	0	0	1	2
234	34	0	0	1	6	2	0	0	2	3	0	0	1	1	0	0	0	1	2
235	2	0	0	2	3	35	1	1	1	7	0	0	0	0	0	0	0	3	2
235	35	1	1	1	7	2	0	0	2	3	0	0	0	0	0	0	0	1	2
236	2	0	0	2	3	36	1	0	2	7	0	1	0	1	0	0	0	2	2
236	36	1	0	2	7	2	0	0	2	3	0	1	0	1	0	0	0	1	2
237	2	0	0	2	3	37	1	0	1	8	0	0	0	1	0	0	0	2	2
237	37	1	0	1	8	2	0	0	2	3	0	0	0	1	0	0	0	1	2
238	2	0	0	2	3	38	0	0	2	8	0	1	1	1	0	0	0	1	2
238	38	0	0	2	8	2	0	0	2	3	0	1	1	1	0	0	0	1	2
239	2	0	0	2	3	39	1	1	2	46	0	1	0	0	0	0	0	3	2
239	39	1	1	2	46	2	0	0	2	3	0	1	0	0	0	0	0	1	2
240	2	0	0	2	3	40	0	0	2	8	0	1	1	1	0	0	0	1	1
240	40	0	0	2	8	2	0	0	2	3	0	1	1	1	0	0	0	1	2
241	2	0	0	2	3	41	0	0	2	29	0	1	1	1	0	0	0	1	2
241	41	0	0	2	29	2	0	0	2	3	0	1	1	1	0	0	0	1	2
246	2	0	0	2	3	46	1	1	2	46	0.25	1	0	0	0	0	0	3	2
246	46	1	1	2	46	2	0	0	2	3	0	1	0	0	0	0	0	1	2
248	2	0	0	2	3	48	0	0	2	2	0.25	1	1	1	0	0	0	0	2
248	48	0	0	2	2	2	0	0	2	3	0	1	1	1	0	0	0	1	2
249	2	0	0	2	3	49	1	1	1	2	0.25	0	0	0	0	0	0	3	2
249	49	1	1	1	2	2	0	0	2	3	0	0	0	0	0	0	0	1	2
250	2	0	0	2	3	50	0	0	1	2	0.25	0	1	1	0	0	0	0	2
250	50	0	0	1	2	2	0	0	2	3	0	0	1	1	0	0	0	1	2
251	2	0	0	2	3	51	0	0	2	2	0	1	1	1	0	0	0	1	2
251	51	0	0	2	2	2	0	0	2	3	0	1	1	1	0	0	0	1	2
253	2	0	0	2	3	53	1	1	2	47	0	1	0	0	0	0	0	3	2
253	53	1	1	2	47	2	0	0	2	3	0	1	0	0	0	0	0	1	2
256	2	0	0	2	3	56	1	1	2	9	0	1	0	0	0	0	0	3	2
256	56	1	1	2	9	2	0	0	2	3	0	1	0	0	0	0	0	1	2
257	2	0	0	2	3	57	1	0	2	29	0	1	0	1	0	0	0	2	2
257	57	1	0	2	29	2	0	0	2	3	0	1	0	1	0	0	0	1	2
258	2	0	0	2	3	58	1	1	2	64	0	1	0	0	0	0	0	3	2
258	58	1	1	2	64	2	0	0	2	3	0	1	0	0	0	0	0	1	2
259	2	0	0	2	3	59	0	0	2	9	0	1	1	1	0	0	0	1	1
259	59	0	0	2	9	2	0	0	2	3	0	1	1	1	0	0	0	1	2
260	2	0	0	2	3	60	1	1	1	9	0	0	0	0	0	0	0	3	2
260	60	1	1	1	9	2	0	0	2	3	0	0	0	0	0	0	0	1	2
261	2	0	0	2	3	61	1	1	1	9	0	0	0	0	0	0	0	3	2
261	61	1	1	1	9	2	0	0	2	3	0	0	0	0	0	0	0	1	2
262	2	0	0	2	3	62	1	1	2	34	0	1	0	0	0	0	0	3	2
262	62	1	1	2	34	2	0	0	2	3	0	1	0	0	0	0	0	1	2
265	2	0	0	2	3	65	1	0	1	11	0	0	0	1	0	0	0	2	2
265	65	1	0	1	11	2	0	0	2	3	0.5	0	0	1	0	0	0	1	2
266	2	0	0	2	3	66	0	0	2	11	0.25	1	1	1	0	0	0	0	2
266	66	0	0	2	11	2	0	0	2	3	0	1	1	1	0	0	0	1	2
267	2	0	0	2	3	67	1	0	2	56	0	1	0	1	0	0	0	2	2
267	67	1	0	2	56	2	0	0	2	3	0.25	1	0	1	0	0	0	1	2
268	2	0	0	2	3	68	1	1	1	59	0.125	0	0	0	0	0	0	3	2
268	68	1	1	1	59	2	0	0	2	3	0.25	0	0	0	0	0	0	1	2
269	2	0	0	2	3	69	1	1	2	60	0	1	0	0	0	0	0	3	2
269	69	1	1	2	60	2	0	0	2	3	0.25	1	0	0	0	0	0	1	2
270	2	0	0	2	3	70	1	0	1	11	0	0	0	1	0	0	0	2	1
270	70	1	0	1	11	2	0	0	2	3	0.25	0	0	1	0	0	0	1	2
271	2	0	0	2	3	71	1	1	1	11	0	0	0	0	0	0	0	3	2
271	71	1	1	1	11	2	0	0	2	3	0.25	0	0	0	0	0	0	1	2
272	2	0	0	2	3	72	1	1	1	11	0	0	0	0	0	0	0	3	2
272	72	1	1	1	11	2	0	0	2	3	0.25	0	0	0	0	0	0	1	2
273	2	0	0	2	3	73	1	1	1	51	0	0	0	0	0	0	0	3	2
273	73	1	1	1	51	2	0	0	2	3	0.25	0	0	0	0	0	0	1	2
274	2	0	0	2	3	74	1	1	2	51	0	1	0	0	0	0	0	3	2
274	74	1	1	2	51	2	0	0	2	3	0	1	0	0	0	0	0	1	2
275	2	0	0	2	3	75	0	0	1	12	0	0	1	1	0	0	0	1	2
275	75	0	0	1	12	2	0	0	2	3	0	0	1	1	0	0	0	1	2
276	2	0	0	2	3	76	1	1	2	12	0	1	0	0	0	0	0	3	2
276	76	1	1	2	12	2	0	0	2	3	0	1	0	0	0	0	0	1	2
278	2	0	0	2	3	78	1	1	1	12	0	0	0	0	0	0	0	3	2
278	78	1	1	1	12	2	0	0	2	3	0	0	0	0	0	0	0	1	2
279	2	0	0	2	3	79	1	1	1	12	0	0	0	0	0	0	0	3	2
279	79	1	1	1	12	2	0	0	2	3	0	0	0	0	0	0	0	1	2
280	2	0	0	2	3	80	0	0	1	13	0	0	1	1	0	0	0	1	2
280	80	0	0	1	13	2	0	0	2	3	0	0	1	1	0	0	0	1	2
281	2	0	0	2	3	81	1	0	2	13	0	1	0	1	0	0	0	2	2
281	81	1	0	2	13	2	0	0	2	3	0	1	0	1	0	0	0	1	2
282	2	0	0	2	3	82	1	0	1	13	0	0	0	1	0	0	0	2	2
282	82	1	0	1	13	2	0	0	2	3	0	0	0	1	0	0	0	1	2
283	2	0	0	2	3	83	1	1	2	36	0	1	0	0	0	0	0	3	2
283	83	1	1	2	36	2	0	0	2	3	0	1	0	0	0	0	0	1	2
284	2	0	0	2	3	84	1	1	1	13	0	0	0	0	0	0	0	3	2
284	84	1	1	1	13	2	0	0	2	3	0	0	0	0	0	0	0	1	2
285	2	0	0	2	3	85	1	0	1	17	0	0	0	1	0	0	0	2	2
285	85	1	0	1	17	2	0	0	2	3	0	0	0	1	0	0	0	1	2
286	2	0	0	2	3	86	0	0	2	17	0	1	1	1	0	0	0	1	2
286	86	0	0	2	17	2	0	0	2	3	0	1	1	1	0	0	0	1	2
288	2	0	0	2	3	88	1	1	2	17	0	1	0	0	0	0	0	3	2
288	88	1	1	2	17	2	0	0	2	3	0	1	0	0	0	0	0	1	2
289	2	0	0	2	3	89	1	1	2	17	0	1	0	0	0	0	0	3	1
289	89	1	1	2	17	2	0	0	2	3	0	1	0	0	0	0	0	1	2
290	2	0	0	2	3	90	0	0	1	17	0	0	1	1	0	0	0	1	1
290	90	0	0	1	17	2	0	0	2	3	0	0	1	1	0	0	0	1	2
291	2	0	0	2	3	91	1	0	1	19	0	0	0	1	0	0	0	2	2
291	91	1	0	1	19	2	0	0	2	3	0.25	0	0	1	0	0	0	1	2
292	2	0	0	2	3	92	0	0	2	19	0	1	1	1	0	0	0	1	2
292	92	0	0	2	19	2	0	0	2	3	0	1	1	1	0	0	0	1	2
296	2	0	0	2	3	96	1	1	2	19	0	1	0	0	0	0	0	3	1
296	96	1	1	2	19	2	0	0	2	3	0.125	1	0	0	0	0	0	1	2
298	2	0	0	2	3	98	1	0	2	59	0	1	0	1	0	0	0	2	2
298	98	1	0	2	59	2	0	0	2	3	0	1	0	1	0	0	0	1	2
299	2	0	0	2	3	99	1	1	2	58	0	1	0	0	0	0	0	3	2
299	99	1	1	2	58	2	0	0	2	3	0	1	0	0	0	0	0	1	2
310	3	1	1	2	65	10	0	0	2	11	0	1	0	0	0	0	0	1	1
310	10	0	0	2	11	3	1	1	2	65	0.125	1	0	0	0	0	0	3	2
311	3	1	1	2	65	11	0	0	1	4	0	0	0	0	0	0	0	1	2
311	11	0	0	1	4	3	1	1	2	65	0	0	0	0	0	0	0	3	2
312	3	1	1	2	65	12	0	0	2	4	0	1	0	0	0	0	0	1	2
312	12	0	0	2	4	3	1	1	2	65	0	1	0	0	0	0	0	3	2
314	3	1	1	2	65	14	1	1	2	57	0	1	1	1	0	0	0	3	2
314	14	1	1	2	57	3	1	1	2	65	0	1	1	1	0	0	0	3	2
316	3	1	1	2	65	16	1	0	2	2	0	1	1	0	0	0	0	2	2
316	16	1	0	2	2	3	1	1	2	65	0	1	1	0	0	0	0	3	2
317	3	1	1	2	65	17	1	1	1	4	0.25	0	1	1	0	0	0	3	2
317	17	1	1	1	4	3	1	1	2	65	0	0	1	1	0	0	0	3	2
318	3	1	1	2	65	18	1	1	1	4	0.125	0	1	1	0	0	0	3	2
318	18	1	1	1	4	3	1	1	2	65	0	0	1	1	0	0	0	3	2
320	3	1	1	2	65	20	1	1	2	36	0	1	1	1	0	0	0	3	2
320	20	1	1	2	36	3	1	1	2	65	0	1	1	1	0	0	0	3	2
321	3	1	1	2	65	21	1	0	1	5	0	0	1	0	0	0	0	2	2
321	21	1	0	1	5	3	1	1	2	65	0.25	0	1	0	0	0	0	3	2
323	3	1	1	2	65	23	1	1	1	5	0	0	1	1	0	0	0	3	2
323	23	1	1	1	5	3	1	1	2	65	0.125	0	1	1	0	0	0	3	2
332	3	1	1	2	65	32	0	0	2	6	0	1	0	0	0	0	0	1	1
332	32	0	0	2	6	3	1	1	2	65	0	1	0	0	0	0	0	3	2
333	3	1	1	2	65	33	0	0	2	6	0	1	0	0	0	0	0	0	1
333	33	0	0	2	6	3	1	1	2	65	0	1	0	0	0	0	0	3	2
334	3	1	1	2	65	34	0	0	1	6	0	0	0	0	0	0	0	1	2
334	34	0	0	1	6	3	1	1	2	65	0	0	0	0	0	0	0	3	2
335	3	1	1	2	65	35	1	1	1	7	0	0	1	1	0	0	0	3	2
335	35	1	1	1	7	3	1	1	2	65	0	0	1	1	0	0	0	3	2
336	3	1	1	2	65	36	1	0	2	7	0	1	1	0	0	0	0	2	2
336	36	1	0	2	7	3	1	1	2	65	0	1	1	0	0	0	0	3	2
337	3	1	1	2	65	37	1	0	1	8	0	0	1	0	0	0	0	2	2
337	37	1	0	1	8	3	1	1	2	65	0	0	1	0	0	0	0	3	2
338	3	1	1	2	65	38	0	0	2	8	0	1	0	0	0	0	0	1	2
338	38	0	0	2	8	3	1	1	2	65	0	1	0	0	0	0	0	3	2
339	3	1	1	2	65	39	1	1	2	46	0	1	1	1	0	0	0	3	2
339	39	1	1	2	46	3	1	1	2	65	0	1	1	1	0	0	0	3	2
340	3	1	1	2	65	40	0	0	2	8	0	1	0	0	0	0	0	1	1
340	40	0	0	2	8	3	1	1	2	65	0	1	0	0	0	0	0	3	2
341	3	1	1	2	65	41	0	0	2	29	0	1	0	0	0	0	0	1	2
341	41	0	0	2	29	3	1	1	2	65	0	1	0	0	0	0	0	3	2
346	3	1	1	2	65	46	1	1	2	46	0.125	1	1	1	0	0	0	3	2
346	46	1	1	2	46	3	1	1	2	65	0	1	1	1	0	0	0	3	2
348	3	1	1	2	65	48	0	0	2	2	0.125	1	0	0	0	0	0	0	2
348	48	0	0	2	2	3	1	1	2	65	0	1	0	0	0	0	0	3	2
349	3	1	1	2	65	49	1	1	1	2	0.125	0	1	1	0	0	0	3	2
349	49	1	1	1	2	3	1	1	2	65	0	0	1	1	0	0	0	3	2
350	3	1	1	2	65	50	0	0	1	2	0.125	0	0	0	0	0	0	0	2
350	50	0	0	1	2	3	1	1	2	65	0	0	0	0	0	0	0	3	2
351	3	1	1	2	65	51	0	0	2	2	0	1	0	0	0	0	0	1	2
351	51	0	0	2	2	3	1	1	2	65	0	1	0	0	0	0	0	3	2
353	3	1	1	2	65	53	1	1	2	47	0	1	1	1	0	0	0	3	2
353	53	1	1	2	47	3	1	1	2	65	0	1	1	1	0	0	0	3	2
356	3	1	1	2	65	56	1	1	2	9	0	1	1	1	0	0	0	3	2
356	56	1	1	2	9	3	1	1	2	65	0	1	1	1	0	0	0	3	2
357	3	1	1	2	65	57	1	0	2	29	0	1	1	0	0	0	0	2	2
357	57	1	0	2	29	3	1	1	2	65	0	1	1	0	0	0	0	3	2
358	3	1	1	2	65	58	1	1	2	64	0	1	1	1	0	0	0	3	2
358	58	1	1	2	64	3	1	1	2	65	0	1	1	1	0	0	0	3	2
359	3	1	1	2	65	59	0	0	2	9	0	1	0	0	0	0	0	1	1
359	59	0	0	2	9	3	1	1	2	65	0	1	0	0	0	0	0	3	2
360	3	1	1	2	65	60	1	1	1	9	0	0	1	1	0	0	0	3	2
360	60	1	1	1	9	3	1	1	2	65	0	0	1	1	0	0	0	3	2
361	3	1	1	2	65	61	1	1	1	9	0	0	1	1	0	0	0	3	2
361	61	1	1	1	9	3	1	1	2	65	0	0	1	1	0	0	0	3	2
362	3	1	1	2	65	62	1	1	2	34	0	1	1	1	0	0	0	3	2
362	62	1	1	2	34	3	1	1	2	65	0	1	1	1	0	0	0	3	2
365	3	1	1	2	65	65	1	0	1	11	0	0	1	0	0	0	0	2	2
365	65	1	0	1	11	3	1	1	2	65	0.25	0	1	0	0	0	0	3	2
366	3	1	1	2	65	66	0	0	2	11	0.125	1	0	0	0	0	0	0	2
366	66	0	0	2	11	3	1	1	2	65	0	1	0	0	0	0	0	3	2
367	3	1	1	2	65	67	1	0	2	56	0.25	1	1	0	0	0	0	2	2
367	67	1	0	2	56	3	1	1	2	65	0.125	1	1	0	0	0	0	3	2
368	3	1	1	2	65	68	1	1	1	59	0.1875	0	1	1	0	0	0	3	2
368	68	1	1	1	59	3	1	1	2	65	0.125	0	1	1	0	0	0	3	2
369	3	1	1	2	65	69	1	1	2	60	0	1	1	1	0	0	0	3	2
369	69	1	1	2	60	3	1	1	2	65	0.125	1	1	1	0	0	0	3	2
370	3	1	1	2	65	70	1	0	1	11	0	0	1	0	0	0	0	2	1
370	70	1	0	1	11	3	1	1	2	65	0.125	0	1	0	0	0	0	3	2
371	3	1	1	2	65	71	1	1	1	11	0	0	1	1	0	0	0	3	2
371	71	1	1	1	11	3	1	1	2	65	0.125	0	1	1	0	0	0	3	2
372	3	1	1	2	65	72	1	1	1	11	0	0	1	1	0	0	0	3	2
372	72	1	1	1	11	3	1	1	2	65	0.125	0	1	1	0	0	0	3	2
373	3	1	1	2	65	73	1	1	1	51	0	0	1	1	0	0	0	3	2
373	73	1	1	1	51	3	1	1	2	65	0.125	0	1	1	0	0	0	3	2
374	3	1	1	2	65	74	1	1	2	51	0	1	1	1	0	0	0	3	2
374	74	1	1	2	51	3	1	1	2	65	0	1	1	1	0	0	0	3	2
375	3	1	1	2	65	75	0	0	1	12	0	0	0	0	0	0	0	1	2
375	75	0	0	1	12	3	1	1	2	65	0	0	0	0	0	0	0	3	2
376	3	1	1	2	65	76	1	1	2	12	0	1	1	1	0	0	0	3	2
376	76	1	1	2	12	3	1	1	2	65	0	1	1	1	0	0	0	3	2
378	3	1	1	2	65	78	1	1	1	12	0	0	1	1	0	0	0	3	2
378	78	1	1	1	12	3	1	1	2	65	0	0	1	1	0	0	0	3	2
379	3	1	1	2	65	79	1	1	1	12	0	0	1	1	0	0	0	3	2
379	79	1	1	1	12	3	1	1	2	65	0	0	1	1	0	0	0	3	2
380	3	1	1	2	65	80	0	0	1	13	0	0	0	0	0	0	0	1	2
380	80	0	0	1	13	3	1	1	2	65	0	0	0	0	0	0	0	3	2
381	3	1	1	2	65	81	1	0	2	13	0	1	1	0	0	0	0	2	2
381	81	1	0	2	13	3	1	1	2	65	0	1	1	0	0	0	0	3	2
382	3	1	1	2	65	82	1	0	1	13	0	0	1	0	0	0	0	2	2
382	82	1	0	1	13	3	1	1	2	65	0	0	1	0	0	0	0	3	2
383	3	1	1	2	65	83	1	1	2	36	0	1	1	1	0	0	0	3	2
383	83	1	1	2	36	3	1	1	2	65	0	1	1	1	0	0	0	3	2
384	3	1	1	2	65	84	1	1	1	13	0	0	1	1	0	0	0	3	2
384	84	1	1	1	13	3	1	1	2	65	0	0	1	1	0	0	0	3	2
385	3	1	1	2	65	85	1	0	1	17	0	0	1	0	0	0	0	2	2
385	85	1	0	1	17	3	1	1	2	65	0	0	1	0	0	0	0	3	2
386	3	1	1	2	65	86	0	0	2	17	0	1	0	0	0	0	0	1	2
386	86	0	0	2	17	3	1	1	2	65	0	1	0	0	0	0	0	3	2
388	3	1	1	2	65	88	1	1	2	17	0	1	1	1	0	0	0	3	2
388	88	1	1	2	17	3	1	1	2	65	0	1	1	1	0	0	0	3	2
389	3	1	1	2	65	89	1	1	2	17	0	1	1	1	0	0	0	3	1
389	89	1	1	2	17	3	1	1	2	65	0	1	1	1	0	0	0	3	2
390	3	1	1	2	65	90	0	0	1	17	0	0	0	0	0	0	0	1	1
390	90	0	0	1	17	3	1	1	2	65	0	0	0	0	0	0	0	3	2
391	3	1	1	2	65	91	1	0	1	19	0	0	1	0	0	0	0	2	2
391	91	1	0	1	19	3	1	1	2	65	0.125	0	1	0	0	0	0	3	2
392	3	1	1	2	65	92	0	0	2	19	0	1	0	0	0	0	0	1	2
392	92	0	0	2	19	3	1	1	2	65	0.25	1	0	0	0	0	0	3	2
396	3	1	1	2	65	96	1	1	2	19	0	1	1	1	0	0	0	3	1
396	96	1	1	2	19	3	1	1	2	65	0.1875	1	1	1	0	0	0	3	2
398	3	1	1	2	65	98	1	0	2	59	0	1	1	0	0	0	0	2	2
398	98	1	0	2	59	3	1	1	2	65	0	1	1	0	0	0	0	3	2
399	3	1	1	2	65	99	1	1	2	58	0	1	1	1	0	0	0	3	2
399	99	1	1	2	58	3	1	1	2	65	0	1	1	1	0	0	0	3	2
410	4	1	0	2	24	10	0	0	2	11	0	1	0	1	0	0	0	1	1
410	10	0	0	2	11	4	1	0	2	24	0.125	1	0	1	0	0	0	2	2
411	4	1	0	2	24	11	0	0	1	4	0	0	0	1	0	0	0	1	2
411	11	0	0	1	4	4	1	0	2	24	0	0	0	1	0	0	0	2	2
412	4	1	0	2	24	12	0	0	2	4	0	1	0	1	0	0	0	1	2
412	12	0	0	2	4	4	1	0	2	24	0	1	0	1	0	0	0	2	2
414	4	1	0	2	24	14	1	1	2	57	0	1	1	0	0	0	0	3	2
414	14	1	1	2	57	4	1	0	2	24	0	1	1	0	0	0	0	2	2
416	4	1	0	2	24	16	1	0	2	2	0	1	1	1	0	0	0	2	2
416	16	1	0	2	2	4	1	0	2	24	0	1	1	1	0	0	0	2	2
417	4	1	0	2	24	17	1	1	1	4	0.25	0	1	0	0	0	0	3	2
417	17	1	1	1	4	4	1	0	2	24	0	0	1	0	0	0	0	2	2
418	4	1	0	2	24	18	1	1	1	4	0.125	0	1	0	0	0	0	3	2
418	18	1	1	1	4	4	1	0	2	24	0	0	1	0	0	0	0	2	2
420	4	1	0	2	24	20	1	1	2	36	0	1	1	0	0	0	0	3	2
420	20	1	1	2	36	4	1	0	2	24	0	1	1	0	0	0	0	2	2
421	4	1	0	2	24	21	1	0	1	5	0	0	1	1	0	0	0	2	2
421	21	1	0	1	5	4	1	0	2	24	0.25	0	1	1	0	0	0	2	2
423	4	1	0	2	24	23	1	1	1	5	0	0	1	0	0	0	0	3	2
423	23	1	1	1	5	4	1	0	2	24	0.125	0	1	0	0	0	0	2	2
432	4	1	0	2	24	32	0	0	2	6	0	1	0	1	0	0	0	1	1
432	32	0	0	2	6	4	1	0	2	24	0	1	0	1	0	0	0	2	2
433	4	1	0	2	24	33	0	0	2	6	0	1	0	1	0	0	0	0	1
433	33	0	0	2	6	4	1	0	2	24	0	1	0	1	0	0	0	2	2
434	4	1	0	2	24	34	0	0	1	6	0	0	0	1	0	0	0	1	2
434	34	0	0	1	6	4	1	0	2	24	0	0	0	1	0	0	0	2	2
435	4	1	0	2	24	35	1	1	1	7	0	0	1	0	0	0	0	3	2
435	35	1	1	1	7	4	1	0	2	24	0	0	1	0	0	0	0	2	2
436	4	1	0	2	24	36	1	0	2	7	0	1	1	1	0	0	0	2	2
436	36	1	0	2	7	4	1	0	2	24	0	1	1	1	0	0	0	2	2
437	4	1	0	2	24	37	1	0	1	8	0	0	1	1	0	0	0	2	2
437	37	1	0	1	8	4	1	0	2	24	0	0	1	1	0	0	0	2	2
438	4	1	0	2	24	38	0	0	2	8	0	1	0	1	0	0	0	1	2
438	38	0	0	2	8	4	1	0	2	24	0	1	0	1	0	0	0	2	2
439	4	1	0	2	24	39	1	1	2	46	0	1	1	0	0	0	0	3	2
439	39	1	1	2	46	4	1	0	2	24	0	1	1	0	0	0	0	2	2
440	4	1	0	2	24	40	0	0	2	8	0	1	0	1	0	0	0	1	1
440	40	0	0	2	8	4	1	0	2	24	0	1	0	1	0	0	0	2	2
441	4	1	0	2	24	41	0	0	2	29	0	1	0	1	0	0	0	1	2
441	41	0	0	2	29	4	1	0	2	24	0	1	0	1	0	0	0	2	2
446	4	1	0	2	24	46	1	1	2	46	0.125	1	1	0	0	0	0	3	2
446	46	1	1	2	46	4	1	0	2	24	0	1	1	0	0	0	0	2	2
448	4	1	0	2	24	48	0	0	2	2	0.125	1	0	1	0	0	0	0	2
448	48	0	0	2	2	4	1	0	2	24	0	1	0	1	0	0	0	2	2
449	4	1	0	2	24	49	1	1	1	2	0.125	0	1	0	0	0	0	3	2
449	49	1	1	1	2	4	1	0	2	24	0	0	1	0	0	0	0	2	2
450	4	1	0	2	24	50	0	0	1	2	0.125	0	0	1	0	0	0	0	2
450	50	0	0	1	2	4	1	0	2	24	0	0	0	1	0	0	0	2	2
451	4	1	0	2	24	51	0	0	2	2	0	1	0	1	0	0	0	1	2
451	51	0	0	2	2	4	1	0	2	24	0	1	0	1	0	0	0	2	2
453	4	1	0	2	24	53	1	1	2	47	0	1	1	0	0	0	0	3	2
453	53	1	1	2	47	4	1	0	2	24	0	1	1	0	0	0	0	2	2
456	4	1	0	2	24	56	1	1	2	9	0	1	1	0	0	0	0	3	2
456	56	1	1	2	9	4	1	0	2	24	0	1	1	0	0	0	0	2	2
457	4	1	0	2	24	57	1	0	2	29	0	1	1	1	0	0	0	2	2
457	57	1	0	2	29	4	1	0	2	24	0	1	1	1	0	0	0	2	2
458	4	1	0	2	24	58	1	1	2	64	0	1	1	0	0	0	0	3	2
458	58	1	1	2	64	4	1	0	2	24	0	1	1	0	0	0	0	2	2
459	4	1	0	2	24	59	0	0	2	9	0	1	0	1	0	0	0	1	1
459	59	0	0	2	9	4	1	0	2	24	0	1	0	1	0	0	0	2	2
460	4	1	0	2	24	60	1	1	1	9	0	0	1	0	0	0	0	3	2
460	60	1	1	1	9	4	1	0	2	24	0	0	1	0	0	0	0	2	2
461	4	1	0	2	24	61	1	1	1	9	0	0	1	0	0	0	0	3	2
461	61	1	1	1	9	4	1	0	2	24	0	0	1	0	0	0	0	2	2
462	4	1	0	2	24	62	1	1	2	34	0	1	1	0	0	0	0	3	2
462	62	1	1	2	34	4	1	0	2	24	0	1	1	0	0	0	0	2	2
465	4	1	0	2	24	65	1	0	1	11	0	0	1	1	0	0	0	2	2
465	65	1	0	1	11	4	1	0	2	24	0.25	0	1	1	0	0	0	2	2
466	4	1	0	2	24	66	0	0	2	11	0.125	1	0	1	0	0	0	0	2
466	66	0	0	2	11	4	1	0	2	24	0	1	0	1	0	0	0	2	2
467	4	1	0	2	24	67	1	0	2	56	0.25	1	1	1	0	0	0	2	2
467	67	1	0	2	56	4	1	0	2	24	0.125	1	1	1	0	0	0	2	2
468	4	1	0	2	24	68	1	1	1	59	0.1875	0	1	0	0	0	0	3	2
468	68	1	1	1	59	4	1	0	2	24	0.125	0	1	0	0	0	0	2	2
469	4	1	0	2	24	69	1	1	2	60	0	1	1	0	0	0	0	3	2
469	69	1	1	2	60	4	1	0	2	24	0.125	1	1	0	0	0	0	2	2
470	4	1	0	2	24	70	1	0	1	11	0	0	1	1	0	0	0	2	1
470	70	1	0	1	11	4	1	0	2	24	0.125	0	1	1	0	0	0	2	2
471	4	1	0	2	24	71	1	1	1	11	0	0	1	0	0	0	0	3	2
471	71	1	1	1	11	4	1	0	2	24	0.125	0	1	0	0	0	0	2	2
472	4	1	0	2	24	72	1	1	1	11	0	0	1	0	0	0	0	3	2
472	72	1	1	1	11	4	1	0	2	24	0.125	0	1	0	0	0	0	2	2
473	4	1	0	2	24	73	1	1	1	51	0	0	1	0	0	0	0	3	2
473	73	1	1	1	51	4	1	0	2	24	0.125	0	1	0	0	0	0	2	2
474	4	1	0	2	24	74	1	1	2	51	0	1	1	0	0	0	0	3	2
474	74	1	1	2	51	4	1	0	2	24	0	1	1	0	0	0	0	2	2
475	4	1	0	2	24	75	0	0	1	12	0	0	0	1	0	0	0	1	2
475	75	0	0	1	12	4	1	0	2	24	0	0	0	1	0	0	0	2	2
476	4	1	0	2	24	76	1	1	2	12	0	1	1	0	0	0	0	3	2
476	76	1	1	2	12	4	1	0	2	24	0	1	1	0	0	0	0	2	2
478	4	1	0	2	24	78	1	1	1	12	0	0	1	0	0	0	0	3	2
478	78	1	1	1	12	4	1	0	2	24	0	0	1	0	0	0	0	2	2
479	4	1	0	2	24	79	1	1	1	12	0	0	1	0	0	0	0	3	2
479	79	1	1	1	12	4	1	0	2	24	0	0	1	0	0	0	0	2	2
480	4	1	0	2	24	80	0	0	1	13	0	0	0	1	0	0	0	1	2
480	80	0	0	1	13	4	1	0	2	24	0	0	0	1	0	0	0	2	2
481	4	1	0	2	24	81	1	0	2	13	0	1	1	1	0	0	0	2	2
481	81	1	0	2	13	4	1	0	2	24	0	1	1	1	0	0	0	2	2
482	4	1	0	2	24	82	1	0	1	13	0	0	1	1	0	0	0	2	2
482	82	1	0	1	13	4	1	0	2	24	0	0	1	1	0	0	0	2	2
483	4	1	0	2	24	83	1	1	2	36	0	1	1	0	0	0	0	3	2
483	83	1	1	2	36	4	1	0	2	24	0	1	1	0	0	0	0	2	2
484	4	1	0	2	24	84	1	1	1	13	0	0	1	0	0	0	0	3	2
484	84	1	1	1	13	4	1	0	2	24	0	0	1	0	0	0	0	2	2
485	4	1	0	2	24	85	1	0	1	17	0	0	1	1	0	0	0	2	2
485	85	1	0	1	17	4	1	0	2	24	0	0	1	1	0	0	0	2	2
486	4	1	0	2	24	86	0	0	2	17	0	1	0	1	0	0	0	1	2
486	86	0	0	2	17	4	1	0	2	24	0	1	0	1	0	0	0	2	2
488	4	1	0	2	24	88	1	1	2	17	0	1	1	0	0	0	0	3	2
488	88	1	1	2	17	4	1	0	2	24	0	1	1	0	0	0	0	2	2
489	4	1	0	2	24	89	1	1	2	17	0	1	1	0	0	0	0	3	1
489	89	1	1	2	17	4	1	0	2	24	0	1	1	0	0	0	0	2	2
490	4	1	0	2	24	90	0	0	1	17	0	0	0	1	0	0	0	1	1
490	90	0	0	1	17	4	1	0	2	24	0	0	0	1	0	0	0	2	2
491	4	1	0	2	24	91	1	0	1	19	0	0	1	1	0	0	0	2	2
491	91	1	0	1	19	4	1	0	2	24	0.125	0	1	1	0	0	0	2	2
492	4	1	0	2	24	92	0	0	2	19	0	1	0	1	0	0	0	1	2
492	92	0	0	2	19	4	1	0	2	24	0.25	1	0	1	0	0	0	2	2
496	4	1	0	2	24	96	1	1	2	19	0	1	1	0	0	0	0	3	1
496	96	1	1	2	19	4	1	0	2	24	0.1875	1	1	0	0	0	0	2	2
498	4	1	0	2	24	98	1	0	2	59	0	1	1	1	0	0	0	2	2
498	98	1	0	2	59	4	1	0	2	24	0	1	1	1	0	0	0	2	2
499	4	1	0	2	24	99	1	1	2	58	0	1	1	0	0	0	0	3	2
499	99	1	1	2	58	4	1	0	2	24	0	1	1	0	0	0	0	2	2
510	5	1	1	2	3	10	0	0	2	11	0	1	0	0	0	0	0	1	1
510	10	0	0	2	11	5	1	1	2	3	0.125	1	0	0	0	0	0	3	2
511	5	1	1	2	3	11	0	0	1	4	0	0	0	0	0	0	0	1	2
511	11	0	0	1	4	5	1	1	2	3	0	0	0	0	0	0	0	3	2
512	5	1	1	2	3	12	0	0	2	4	0	1	0	0	0	0	0	1	2
512	12	0	0	2	4	5	1	1	2	3	0	1	0	0	0	0	0	3	2
514	5	1	1	2	3	14	1	1	2	57	0	1	1	1	0	0	0	3	2
514	14	1	1	2	57	5	1	1	2	3	0	1	1	1	0	0	0	3	2
516	5	1	1	2	3	16	1	0	2	2	0	1	1	0	0	0	0	2	2
516	16	1	0	2	2	5	1	1	2	3	0	1	1	0	0	0	0	3	2
517	5	1	1	2	3	17	1	1	1	4	0.25	0	1	1	0	0	0	3	2
517	17	1	1	1	4	5	1	1	2	3	0	0	1	1	0	0	0	3	2
518	5	1	1	2	3	18	1	1	1	4	0.125	0	1	1	0	0	0	3	2
518	18	1	1	1	4	5	1	1	2	3	0	0	1	1	0	0	0	3	2
520	5	1	1	2	3	20	1	1	2	36	0	1	1	1	0	0	0	3	2
520	20	1	1	2	36	5	1	1	2	3	0	1	1	1	0	0	0	3	2
521	5	1	1	2	3	21	1	0	1	5	0	0	1	0	0	0	0	2	2
521	21	1	0	1	5	5	1	1	2	3	0.25	0	1	0	0	0	0	3	2
523	5	1	1	2	3	23	1	1	1	5	0	0	1	1	0	0	0	3	2
523	23	1	1	1	5	5	1	1	2	3	0.125	0	1	1	0	0	0	3	2
532	5	1	1	2	3	32	0	0	2	6	0	1	0	0	0	0	0	1	1
532	32	0	0	2	6	5	1	1	2	3	0	1	0	0	0	0	0	3	2
533	5	1	1	2	3	33	0	0	2	6	0	1	0	0	0	0	0	0	1
533	33	0	0	2	6	5	1	1	2	3	0	1	0	0	0	0	0	3	2
534	5	1	1	2	3	34	0	0	1	6	0	0	0	0	0	0	0	1	2
534	34	0	0	1	6	5	1	1	2	3	0	0	0	0	0	0	0	3	2
535	5	1	1	2	3	35	1	1	1	7	0	0	1	1	0	0	0	3	2
535	35	1	1	1	7	5	1	1	2	3	0	0	1	1	0	0	0	3	2
536	5	1	1	2	3	36	1	0	2	7	0	1	1	0	0	0	0	2	2
536	36	1	0	2	7	5	1	1	2	3	0	1	1	0	0	0	0	3	2
537	5	1	1	2	3	37	1	0	1	8	0	0	1	0	0	0	0	2	2
537	37	1	0	1	8	5	1	1	2	3	0	0	1	0	0	0	0	3	2
538	5	1	1	2	3	38	0	0	2	8	0	1	0	0	0	0	0	1	2
538	38	0	0	2	8	5	1	1	2	3	0	1	0	0	0	0	0	3	2
539	5	1	1	2	3	39	1	1	2	46	0	1	1	1	0	0	0	3	2
539	39	1	1	2	46	5	1	1	2	3	0	1	1	1	0	0	0	3	2
540	5	1	1	2	3	40	0	0	2	8	0	1	0	0	0	0	0	1	1
540	40	0	0	2	8	5	1	1	2	3	0	1	0	0	0	0	0	3	2
541	5	1	1	2	3	41	0	0	2	29	0	1	0	0	0	0	0	1	2
541	41	0	0	2	29	5	1	1	2	3	0	1	0	0	0	0	0	3	2
546	5	1	1	2	3	46	1	1	2	46	0.125	1	1	1	0	0	0	3	2
546	46	1	1	2	46	5	1	1	2	3	0	1	1	1	0	0	0	3	2
548	5	1	1	2	3	48	0	0	2	2	0.125	1	0	0	0	0	0	0	2
548	48	0	0	2	2	5	1	1	2	3	0	1	0	0	0	0	0	3	2
549	5	1	1	2	3	49	1	1	1	2	0.125	0	1	1	0	0	0	3	2
549	49	1	1	1	2	5	1	1	2	3	0	0	1	1	0	0	0	3	2
550	5	1	1	2	3	50	0	0	1	2	0.125	0	0	0	0	0	0	0	2
550	50	0	0	1	2	5	1	1	2	3	0	0	0	0	0	0	0	3	2
551	5	1	1	2	3	51	0	0	2	2	0	1	0	0	0	0	0	1	2
551	51	0	0	2	2	5	1	1	2	3	0	1	0	0	0	0	0	3	2
553	5	1	1	2	3	53	1	1	2	47	0	1	1	1	0	0	0	3	2
553	53	1	1	2	47	5	1	1	2	3	0	1	1	1	0	0	0	3	2
556	5	1	1	2	3	56	1	1	2	9	0	1	1	1	0	0	0	3	2
556	56	1	1	2	9	5	1	1	2	3	0	1	1	1	0	0	0	3	2
557	5	1	1	2	3	57	1	0	2	29	0	1	1	0	0	0	0	2	2
557	57	1	0	2	29	5	1	1	2	3	0	1	1	0	0	0	0	3	2
558	5	1	1	2	3	58	1	1	2	64	0	1	1	1	0	0	0	3	2
558	58	1	1	2	64	5	1	1	2	3	0	1	1	1	0	0	0	3	2
559	5	1	1	2	3	59	0	0	2	9	0	1	0	0	0	0	0	1	1
559	59	0	0	2	9	5	1	1	2	3	0	1	0	0	0	0	0	3	2
560	5	1	1	2	3	60	1	1	1	9	0	0	1	1	0	0	0	3	2
560	60	1	1	1	9	5	1	1	2	3	0	0	1	1	0	0	0	3	2
561	5	1	1	2	3	61	1	1	1	9	0	0	1	1	0	0	0	3	2
561	61	1	1	1	9	5	1	1	2	3	0	0	1	1	0	0	0	3	2
562	5	1	1	2	3	62	1	1	2	34	0	1	1	1	0	0	0	3	2
562	62	1	1	2	34	5	1	1	2	3	0	1	1	1	0	0	0	3	2
565	5	1	1	2	3	65	1	0	1	11	0	0	1	0	0	0	0	2	2
565	65	1	0	1	11	5	1	1	2	3	0.25	0	1	0	0	0	0	3	2
566	5	1	1	2	3	66	0	0	2	11	0.125	1	0	0	0	0	0	0	2
566	66	0	0	2	11	5	1	1	2	3	0	1	0	0	0	0	0	3	2
567	5	1	1	2	3	67	1	0	2	56	0.25	1	1	0	0	0	0	2	2
567	67	1	0	2	56	5	1	1	2	3	0.125	1	1	0	0	0	0	3	2
568	5	1	1	2	3	68	1	1	1	59	0.1875	0	1	1	0	0	0	3	2
568	68	1	1	1	59	5	1	1	2	3	0.125	0	1	1	0	0	0	3	2
569	5	1	1	2	3	69	1	1	2	60	0	1	1	1	0	0	0	3	2
569	69	1	1	2	60	5	1	1	2	3	0.125	1	1	1	0	0	0	3	2
570	5	1	1	2	3	70	1	0	1	11	0	0	1	0	0	0	0	2	1
570	70	1	0	1	11	5	1	1	2	3	0.125	0	1	0	0	0	0	3	2
571	5	1	1	2	3	71	1	1	1	11	0	0	1	1	0	0	0	3	2
571	71	1	1	1	11	5	1	1	2	3	0.125	0	1	1	0	0	0	3	2
572	5	1	1	2	3	72	1	1	1	11	0	0	1	1	0	0	0	3	2
572	72	1	1	1	11	5	1	1	2	3	0.125	0	1	1	0	0	0	3	2
573	5	1	1	2	3	73	1	1	1	51	0	0	1	1	0	0	0	3	2
573	73	1	1	1	51	5	1	1	2	3	0.125	0	1	1	0	0	0	3	2
574	5	1	1	2	3	74	1	1	2	51	0	1	1	1	0	0	0	3	2
574	74	1	1	2	51	5	1	1	2	3	0	1	1	1	0	0	0	3	2
575	5	1	1	2	3	75	0	0	1	12	0	0	0	0	0	0	0	1	2
575	75	0	0	1	12	5	1	1	2	3	0	0	0	0	0	0	0	3	2
576	5	1	1	2	3	76	1	1	2	12	0	1	1	1	0	0	0	3	2
576	76	1	1	2	12	5	1	1	2	3	0	1	1	1	0	0	0	3	2
578	5	1	1	2	3	78	1	1	1	12	0	0	1	1	0	0	0	3	2
578	78	1	1	1	12	5	1	1	2	3	0	0	1	1	0	0	0	3	2
579	5	1	1	2	3	79	1	1	1	12	0	0	1	1	0	0	0	3	2
579	79	1	1	1	12	5	1	1	2	3	0	0	1	1	0	0	0	3	2
580	5	1	1	2	3	80	0	0	1	13	0	0	0	0	0	0	0	1	2
580	80	0	0	1	13	5	1	1	2	3	0	0	0	0	0	0	0	3	2
581	5	1	1	2	3	81	1	0	2	13	0	1	1	0	0	0	0	2	2
581	81	1	0	2	13	5	1	1	2	3	0	1	1	0	0	0	0	3	2
582	5	1	1	2	3	82	1	0	1	13	0	0	1	0	0	0	0	2	2
582	82	1	0	1	13	5	1	1	2	3	0	0	1	0	0	0	0	3	2
583	5	1	1	2	3	83	1	1	2	36	0	1	1	1	0	0	0	3	2
583	83	1	1	2	36	5	1	1	2	3	0	1	1	1	0	0	0	3	2
584	5	1	1	2	3	84	1	1	1	13	0	0	1	1	0	0	0	3	2
584	84	1	1	1	13	5	1	1	2	3	0	0	1	1	0	0	0	3	2
585	5	1	1	2	3	85	1	0	1	17	0	0	1	0	0	0	0	2	2
585	85	1	0	1	17	5	1	1	2	3	0	0	1	0	0	0	0	3	2
586	5	1	1	2	3	86	0	0	2	17	0	1	0	0	0	0	0	1	2
586	86	0	0	2	17	5	1	1	2	3	0	1	0	0	0	0	0	3	2
588	5	1	1	2	3	88	1	1	2	17	0	1	1	1	0	0	0	3	2
588	88	1	1	2	17	5	1	1	2	3	0	1	1	1	0	0	0	3	2
589	5	1	1	2	3	89	1	1	2	17	0	1	1	1	0	0	0	3	1
589	89	1	1	2	17	5	1	1	2	3	0	1	1	1	0	0	0	3	2
590	5	1	1	2	3	90	0	0	1	17	0	0	0	0	0	0	0	1	1
590	90	0	0	1	17	5	1	1	2	3	0	0	0	0	0	0	0	3	2
591	5	1	1	2	3	91	1	0	1	19	0	0	1	0	0	0	0	2	2
591	91	1	0	1	19	5	1	1	2	3	0.125	0	1	0	0	0	0	3	2
592	5	1	1	2	3	92	0	0	2	19	0	1	0	0	0	0	0	1	2
592	92	0	0	2	19	5	1	1	2	3	0.25	1	0	0	0	0	0	3	2
596	5	1	1	2	3	96	1	1	2	19	0	1	1	1	0	0	0	3	1
596	96	1	1	2	19	5	1	1	2	3	0.1875	1	1	1	0	0	0	3	2
598	5	1	1	2	3	98	1	0	2	59	0	1	1	0	0	0	0	2	2
598	98	1	0	2	59	5	1	1	2	3	0	1	1	0	0	0	0	3	2
599	5	1	1	2	3	99	1	1	2	58	0	1	1	1	0	0	0	3	2
599	99	1	1	2	58	5	1	1	2	3	0	1	1	1	0	0	0	3	2
610	6	1	1	2	3	10	0	0	2	11	0	1	0	0	0	0	0	1	1
610	10	0	0	2	11	6	1	1	2	3	0.125	1	0	0	0	0	0	3	1
611	6	1	1	2	3	11	0	0	1	4	0	0	0	0	0	0	0	1	2
611	11	0	0	1	4	6	1	1	2	3	0	0	0	0	0	0	0	3	1
612	6	1	1	2	3	12	0	0	2	4	0	1	0	0	0	0	0	1	2
612	12	0	0	2	4	6	1	1	2	3	0	1	0	0	0	0	0	3	1
614	6	1	1	2	3	14	1	1	2	57	0	1	1	1	0	0	0	3	2
614	14	1	1	2	57	6	1	1	2	3	0	1	1	1	0	0	0	3	1
616	6	1	1	2	3	16	1	0	2	2	0	1	1	0	0	0	0	2	2
616	16	1	0	2	2	6	1	1	2	3	0	1	1	0	0	0	0	3	1
617	6	1	1	2	3	17	1	1	1	4	0.25	0	1	1	0	0	0	3	2
617	17	1	1	1	4	6	1	1	2	3	0	0	1	1	0	0	0	3	1
618	6	1	1	2	3	18	1	1	1	4	0.125	0	1	1	0	0	0	3	2
618	18	1	1	1	4	6	1	1	2	3	0	0	1	1	0	0	0	3	1
620	6	1	1	2	3	20	1	1	2	36	0	1	1	1	0	0	0	3	2
620	20	1	1	2	36	6	1	1	2	3	0	1	1	1	0	0	0	3	1
621	6	1	1	2	3	21	1	0	1	5	0	0	1	0	0	0	0	2	2
621	21	1	0	1	5	6	1	1	2	3	0.25	0	1	0	0	0	0	3	1
623	6	1	1	2	3	23	1	1	1	5	0	0	1	1	0	0	0	3	2
623	23	1	1	1	5	6	1	1	2	3	0.125	0	1	1	0	0	0	3	1
632	6	1	1	2	3	32	0	0	2	6	0	1	0	0	0	0	0	1	1
632	32	0	0	2	6	6	1	1	2	3	0	1	0	0	0	0	0	3	1
633	6	1	1	2	3	33	0	0	2	6	0	1	0	0	0	0	0	0	1
633	33	0	0	2	6	6	1	1	2	3	0	1	0	0	0	0	0	3	1
634	6	1	1	2	3	34	0	0	1	6	0	0	0	0	0	0	0	1	2
634	34	0	0	1	6	6	1	1	2	3	0	0	0	0	0	0	0	3	1
635	6	1	1	2	3	35	1	1	1	7	0	0	1	1	0	0	0	3	2
635	35	1	1	1	7	6	1	1	2	3	0	0	1	1	0	0	0	3	1
636	6	1	1	2	3	36	1	0	2	7	0	1	1	0	0	0	0	2	2
636	36	1	0	2	7	6	1	1	2	3	0	1	1	0	0	0	0	3	1
637	6	1	1	2	3	37	1	0	1	8	0	0	1	0	0	0	0	2	2
637	37	1	0	1	8	6	1	1	2	3	0	0	1	0	0	0	0	3	1
638	6	1	1	2	3	38	0	0	2	8	0	1	0	0	0	0	0	1	2
638	38	0	0	2	8	6	1	1	2	3	0	1	0	0	0	0	0	3	1
639	6	1	1	2	3	39	1	1	2	46	0	1	1	1	0	0	0	3	2
639	39	1	1	2	46	6	1	1	2	3	0	1	1	1	0	0	0	3	1
640	6	1	1	2	3	40	0	0	2	8	0	1	0	0	0	0	0	1	1
640	40	0	0	2	8	6	1	1	2	3	0	1	0	0	0	0	0	3	1
641	6	1	1	2	3	41	0	0	2	29	0	1	0	0	0	0	0	1	2
641	41	0	0	2	29	6	1	1	2	3	0	1	0	0	0	0	0	3	1
646	6	1	1	2	3	46	1	1	2	46	0.125	1	1	1	0	0	0	3	2
646	46	1	1	2	46	6	1	1	2	3	0	1	1	1	0	0	0	3	1
648	6	1	1	2	3	48	0	0	2	2	0.125	1	0	0	0	0	0	0	2
648	48	0	0	2	2	6	1	1	2	3	0	1	0	0	0	0	0	3	1
649	6	1	1	2	3	49	1	1	1	2	0.125	0	1	1	0	0	0	3	2
649	49	1	1	1	2	6	1	1	2	3	0	0	1	1	0	0	0	3	1
650	6	1	1	2	3	50	0	0	1	2	0.125	0	0	0	0	0	0	0	2
650	50	0	0	1	2	6	1	1	2	3	0	0	0	0	0	0	0	3	1
651	6	1	1	2	3	51	0	0	2	2	0	1	0	0	0	0	0	1	2
651	51	0	0	2	2	6	1	1	2	3	0	1	0	0	0	0	0	3	1
653	6	1	1	2	3	53	1	1	2	47	0	1	1	1	0	0	0	3	2
653	53	1	1	2	47	6	1	1	2	3	0	1	1	1	0	0	0	3	1
656	6	1	1	2	3	56	1	1	2	9	0	1	1	1	0	0	0	3	2
656	56	1	1	2	9	6	1	1	2	3	0	1	1	1	0	0	0	3	1
657	6	1	1	2	3	57	1	0	2	29	0	1	1	0	0	0	0	2	2
657	57	1	0	2	29	6	1	1	2	3	0	1	1	0	0	0	0	3	1
658	6	1	1	2	3	58	1	1	2	64	0	1	1	1	0	0	0	3	2
658	58	1	1	2	64	6	1	1	2	3	0	1	1	1	0	0	0	3	1
659	6	1	1	2	3	59	0	0	2	9	0	1	0	0	0	0	0	1	1
659	59	0	0	2	9	6	1	1	2	3	0	1	0	0	0	0	0	3	1
660	6	1	1	2	3	60	1	1	1	9	0	0	1	1	0	0	0	3	2
660	60	1	1	1	9	6	1	1	2	3	0	0	1	1	0	0	0	3	1
661	6	1	1	2	3	61	1	1	1	9	0	0	1	1	0	0	0	3	2
661	61	1	1	1	9	6	1	1	2	3	0	0	1	1	0	0	0	3	1
662	6	1	1	2	3	62	1	1	2	34	0	1	1	1	0	0	0	3	2
662	62	1	1	2	34	6	1	1	2	3	0	1	1	1	0	0	0	3	1
665	6	1	1	2	3	65	1	0	1	11	0	0	1	0	0	0	0	2	2
665	65	1	0	1	11	6	1	1	2	3	0.25	0	1	0	0	0	0	3	1
666	6	1	1	2	3	66	0	0	2	11	0.125	1	0	0	0	0	0	0	2
666	66	0	0	2	11	6	1	1	2	3	0	1	0	0	0	0	0	3	1
667	6	1	1	2	3	67	1	0	2	56	0.25	1	1	0	0	0	0	2	2
667	67	1	0	2	56	6	1	1	2	3	0.125	1	1	0	0	0	0	3	1
668	6	1	1	2	3	68	1	1	1	59	0.1875	0	1	1	0	0	0	3	2
668	68	1	1	1	59	6	1	1	2	3	0.125	0	1	1	0	0	0	3	1
669	6	1	1	2	3	69	1	1	2	60	0	1	1	1	0	0	0	3	2
669	69	1	1	2	60	6	1	1	2	3	0.125	1	1	1	0	0	0	3	1
670	6	1	1	2	3	70	1	0	1	11	0	0	1	0	0	0	0	2	1
670	70	1	0	1	11	6	1	1	2	3	0.125	0	1	0	0	0	0	3	1
671	6	1	1	2	3	71	1	1	1	11	0	0	1	1	0	0	0	3	2
671	71	1	1	1	11	6	1	1	2	3	0.125	0	1	1	0	0	0	3	1
672	6	1	1	2	3	72	1	1	1	11	0	0	1	1	0	0	0	3	2
672	72	1	1	1	11	6	1	1	2	3	0.125	0	1	1	0	0	0	3	1
673	6	1	1	2	3	73	1	1	1	51	0	0	1	1	0	0	0	3	2
673	73	1	1	1	51	6	1	1	2	3	0.125	0	1	1	0	0	0	3	1
674	6	1	1	2	3	74	1	1	2	51	0	1	1	1	0	0	0	3	2
674	74	1	1	2	51	6	1	1	2	3	0	1	1	1	0	0	0	3	1
675	6	1	1	2	3	75	0	0	1	12	0	0	0	0	0	0	0	1	2
675	75	0	0	1	12	6	1	1	2	3	0	0	0	0	0	0	0	3	1
676	6	1	1	2	3	76	1	1	2	12	0	1	1	1	0	0	0	3	2
676	76	1	1	2	12	6	1	1	2	3	0	1	1	1	0	0	0	3	1
678	6	1	1	2	3	78	1	1	1	12	0	0	1	1	0	0	0	3	2
678	78	1	1	1	12	6	1	1	2	3	0	0	1	1	0	0	0	3	1
679	6	1	1	2	3	79	1	1	1	12	0	0	1	1	0	0	0	3	2
679	79	1	1	1	12	6	1	1	2	3	0	0	1	1	0	0	0	3	1
680	6	1	1	2	3	80	0	0	1	13	0	0	0	0	0	0	0	1	2
680	80	0	0	1	13	6	1	1	2	3	0	0	0	0	0	0	0	3	1
681	6	1	1	2	3	81	1	0	2	13	0	1	1	0	0	0	0	2	2
681	81	1	0	2	13	6	1	1	2	3	0	1	1	0	0	0	0	3	1
682	6	1	1	2	3	82	1	0	1	13	0	0	1	0	0	0	0	2	2
682	82	1	0	1	13	6	1	1	2	3	0	0	1	0	0	0	0	3	1
683	6	1	1	2	3	83	1	1	2	36	0	1	1	1	0	0	0	3	2
683	83	1	1	2	36	6	1	1	2	3	0	1	1	1	0	0	0	3	1
684	6	1	1	2	3	84	1	1	1	13	0	0	1	1	0	0	0	3	2
684	84	1	1	1	13	6	1	1	2	3	0	0	1	1	0	0	0	3	1
685	6	1	1	2	3	85	1	0	1	17	0	0	1	0	0	0	0	2	2
685	85	1	0	1	17	6	1	1	2	3	0	0	1	0	0	0	0	3	1
686	6	1	1	2	3	86	0	0	2	17	0	1	0	0	0	0	0	1	2
686	86	0	0	2	17	6	1	1	2	3	0	1	0	0	0	0	0	3	1
688	6	1	1	2	3	88	1	1	2	17	0	1	1	1	0	0	0	3	2
688	88	1	1	2	17	6	1	1	2	3	0	1	1	1	0	0	0	3	1
689	6	1	1	2	3	89	1	1	2	17	0	1	1	1	0	0	0	3	1
689	89	1	1	2	17	6	1	1	2	3	0	1	1	1	0	0	0	3	1
690	6	1	1	2	3	90	0	0	1	17	0	0	0	0	0	0	0	1	1
690	90	0	0	1	17	6	1	1	2	3	0	0	0	0	0	0	0	3	1
691	6	1	1	2	3	91	1	0	1	19	0	0	1	0	0	0	0	2	2
691	91	1	0	1	19	6	1	1	2	3	0.125	0	1	0	0	0	0	3	1
692	6	1	1	2	3	92	0	0	2	19	0	1	0	0	0	0	0	1	2
692	92	0	0	2	19	6	1	1	2	3	0.25	1	0	0	0	0	0	3	1
696	6	1	1	2	3	96	1	1	2	19	0	1	1	1	0	0	0	3	1
696	96	1	1	2	19	6	1	1	2	3	0.1875	1	1	1	0	0	0	3	1
698	6	1	1	2	3	98	1	0	2	59	0	1	1	0	0	0	0	2	2
698	98	1	0	2	59	6	1	1	2	3	0	1	1	0	0	0	0	3	1
699	6	1	1	2	3	99	1	1	2	58	0	1	1	1	0	0	0	3	2
699	99	1	1	2	58	6	1	1	2	3	0	1	1	1	0	0	0	3	1
710	7	0	0	1	14	10	0	0	2	11	0	0	1	1	0	0	0	1	1
710	10	0	0	2	11	7	0	0	1	14	0.5	0	1	1	0	0	0	0	2
711	7	0	0	1	14	11	0	0	1	4	0	1	1	1	0	0	0	1	2
711	11	0	0	1	4	7	0	0	1	14	0	1	1	1	0	0	0	0	2
712	7	0	0	1	14	12	0	0	2	4	0	0	1	1	0	0	0	1	2
712	12	0	0	2	4	7	0	0	1	14	0	0	1	1	0	0	0	0	2
714	7	0	0	1	14	14	1	1	2	57	0	0	0	0	0	0	0	3	2
714	14	1	1	2	57	7	0	0	1	14	0	0	0	0	0	0	0	0	2
716	7	0	0	1	14	16	1	0	2	2	0	0	0	1	0	0	0	2	2
716	16	1	0	2	2	7	0	0	1	14	0	0	0	1	0	0	0	0	2
717	7	0	0	1	14	17	1	1	1	4	0.5	1	0	0	0	0	0	3	2
717	17	1	1	1	4	7	0	0	1	14	0	1	0	0	0	0	0	0	2
718	7	0	0	1	14	18	1	1	1	4	0.25	1	0	0	0	0	0	3	2
718	18	1	1	1	4	7	0	0	1	14	0	1	0	0	0	0	0	0	2
720	7	0	0	1	14	20	1	1	2	36	0	0	0	0	0	0	0	3	2
720	20	1	1	2	36	7	0	0	1	14	0	0	0	0	0	0	0	0	2
721	7	0	0	1	14	21	1	0	1	5	0	1	0	1	0	0	0	2	2
721	21	1	0	1	5	7	0	0	1	14	0.5	1	0	1	0	0	0	0	2
723	7	0	0	1	14	23	1	1	1	5	0	1	0	0	0	0	0	3	2
723	23	1	1	1	5	7	0	0	1	14	0.25	1	0	0	0	0	0	0	2
732	7	0	0	1	14	32	0	0	2	6	0	0	1	1	0	0	0	1	1
732	32	0	0	2	6	7	0	0	1	14	0	0	1	1	0	0	0	0	2
733	7	0	0	1	14	33	0	0	2	6	0	0	1	1	0	0	0	0	1
733	33	0	0	2	6	7	0	0	1	14	0	0	1	1	0	0	0	0	2
734	7	0	0	1	14	34	0	0	1	6	0	1	1	1	0	0	0	1	2
734	34	0	0	1	6	7	0	0	1	14	0	1	1	1	0	0	0	0	2
735	7	0	0	1	14	35	1	1	1	7	0	1	0	0	0	0	0	3	2
735	35	1	1	1	7	7	0	0	1	14	0	1	0	0	0	0	0	0	2
736	7	0	0	1	14	36	1	0	2	7	0	0	0	1	0	0	0	2	2
736	36	1	0	2	7	7	0	0	1	14	0	0	0	1	0	0	0	0	2
737	7	0	0	1	14	37	1	0	1	8	0	1	0	1	0	0	0	2	2
737	37	1	0	1	8	7	0	0	1	14	0	1	0	1	0	0	0	0	2
738	7	0	0	1	14	38	0	0	2	8	0	0	1	1	0	0	0	1	2
738	38	0	0	2	8	7	0	0	1	14	0	0	1	1	0	0	0	0	2
739	7	0	0	1	14	39	1	1	2	46	0	0	0	0	0	0	0	3	2
739	39	1	1	2	46	7	0	0	1	14	0	0	0	0	0	0	0	0	2
740	7	0	0	1	14	40	0	0	2	8	0	0	1	1	0	0	0	1	1
740	40	0	0	2	8	7	0	0	1	14	0	0	1	1	0	0	0	0	2
741	7	0	0	1	14	41	0	0	2	29	0	0	1	1	0	0	0	1	2
741	41	0	0	2	29	7	0	0	1	14	0	0	1	1	0	0	0	0	2
746	7	0	0	1	14	46	1	1	2	46	0	0	0	0	0	0	0	3	2
746	46	1	1	2	46	7	0	0	1	14	0	0	0	0	0	0	0	0	2
748	7	0	0	1	14	48	0	0	2	2	0	0	1	1	0	0	0	0	2
748	48	0	0	2	2	7	0	0	1	14	0	0	1	1	0	0	0	0	2
749	7	0	0	1	14	49	1	1	1	2	0	1	0	0	0	0	0	3	2
749	49	1	1	1	2	7	0	0	1	14	0	1	0	0	0	0	0	0	2
750	7	0	0	1	14	50	0	0	1	2	0	1	1	1	0	0	0	0	2
750	50	0	0	1	2	7	0	0	1	14	0	1	1	1	0	0	0	0	2
751	7	0	0	1	14	51	0	0	2	2	0	0	1	1	0	0	0	1	2
751	51	0	0	2	2	7	0	0	1	14	0	0	1	1	0	0	0	0	2
753	7	0	0	1	14	53	1	1	2	47	0	0	0	0	0	0	0	3	2
753	53	1	1	2	47	7	0	0	1	14	0	0	0	0	0	0	0	0	2
756	7	0	0	1	14	56	1	1	2	9	0	0	0	0	0	0	0	3	2
756	56	1	1	2	9	7	0	0	1	14	0	0	0	0	0	0	0	0	2
757	7	0	0	1	14	57	1	0	2	29	0	0	0	1	0	0	0	2	2
757	57	1	0	2	29	7	0	0	1	14	0	0	0	1	0	0	0	0	2
758	7	0	0	1	14	58	1	1	2	64	0	0	0	0	0	0	0	3	2
758	58	1	1	2	64	7	0	0	1	14	0	0	0	0	0	0	0	0	2
759	7	0	0	1	14	59	0	0	2	9	0	0	1	1	0	0	0	1	1
759	59	0	0	2	9	7	0	0	1	14	0	0	1	1	0	0	0	0	2
760	7	0	0	1	14	60	1	1	1	9	0	1	0	0	0	0	0	3	2
760	60	1	1	1	9	7	0	0	1	14	0	1	0	0	0	0	0	0	2
761	7	0	0	1	14	61	1	1	1	9	0	1	0	0	0	0	0	3	2
761	61	1	1	1	9	7	0	0	1	14	0	1	0	0	0	0	0	0	2
762	7	0	0	1	14	62	1	1	2	34	0	0	0	0	0	0	0	3	2
762	62	1	1	2	34	7	0	0	1	14	0	0	0	0	0	0	0	0	2
765	7	0	0	1	14	65	1	0	1	11	0	1	0	1	0	0	0	2	2
765	65	1	0	1	11	7	0	0	1	14	0	1	0	1	0	0	0	0	2
766	7	0	0	1	14	66	0	0	2	11	0	0	1	1	0	0	0	0	2
766	66	0	0	2	11	7	0	0	1	14	0	0	1	1	0	0	0	0	2
767	7	0	0	1	14	67	1	0	2	56	0.5	0	0	1	0	0	0	2	2
767	67	1	0	2	56	7	0	0	1	14	0	0	0	1	0	0	0	0	2
768	7	0	0	1	14	68	1	1	1	59	0.25	1	0	0	0	0	0	3	2
768	68	1	1	1	59	7	0	0	1	14	0	1	0	0	0	0	0	0	2
769	7	0	0	1	14	69	1	1	2	60	0	0	0	0	0	0	0	3	2
769	69	1	1	2	60	7	0	0	1	14	0	0	0	0	0	0	0	0	2
770	7	0	0	1	14	70	1	0	1	11	0	1	0	1	0	0	0	2	1
770	70	1	0	1	11	7	0	0	1	14	0	1	0	1	0	0	0	0	2
771	7	0	0	1	14	71	1	1	1	11	0	1	0	0	0	0	0	3	2
771	71	1	1	1	11	7	0	0	1	14	0	1	0	0	0	0	0	0	2
772	7	0	0	1	14	72	1	1	1	11	0	1	0	0	0	0	0	3	2
772	72	1	1	1	11	7	0	0	1	14	0	1	0	0	0	0	0	0	2
773	7	0	0	1	14	73	1	1	1	51	0	1	0	0	0	0	0	3	2
773	73	1	1	1	51	7	0	0	1	14	0	1	0	0	0	0	0	0	2
774	7	0	0	1	14	74	1	1	2	51	0	0	0	0	0	0	0	3	2
774	74	1	1	2	51	7	0	0	1	14	0	0	0	0	0	0	0	0	2
775	7	0	0	1	14	75	0	0	1	12	0	1	1	1	0	0	0	1	2
775	75	0	0	1	12	7	0	0	1	14	0	1	1	1	0	0	0	0	2
776	7	0	0	1	14	76	1	1	2	12	0	0	0	0	0	0	0	3	2
776	76	1	1	2	12	7	0	0	1	14	0	0	0	0	0	0	0	0	2
778	7	0	0	1	14	78	1	1	1	12	0	1	0	0	0	0	0	3	2
778	78	1	1	1	12	7	0	0	1	14	0	1	0	0	0	0	0	0	2
779	7	0	0	1	14	79	1	1	1	12	0	1	0	0	0	0	0	3	2
779	79	1	1	1	12	7	0	0	1	14	0	1	0	0	0	0	0	0	2
780	7	0	0	1	14	80	0	0	1	13	0	1	1	1	0	0	0	1	2
780	80	0	0	1	13	7	0	0	1	14	0	1	1	1	0	0	0	0	2
781	7	0	0	1	14	81	1	0	2	13	0	0	0	1	0	0	0	2	2
781	81	1	0	2	13	7	0	0	1	14	0	0	0	1	0	0	0	0	2
782	7	0	0	1	14	82	1	0	1	13	0	1	0	1	0	0	0	2	2
782	82	1	0	1	13	7	0	0	1	14	0	1	0	1	0	0	0	0	2
783	7	0	0	1	14	83	1	1	2	36	0	0	0	0	0	0	0	3	2
783	83	1	1	2	36	7	0	0	1	14	0	0	0	0	0	0	0	0	2
784	7	0	0	1	14	84	1	1	1	13	0	1	0	0	0	0	0	3	2
784	84	1	1	1	13	7	0	0	1	14	0	1	0	0	0	0	0	0	2
785	7	0	0	1	14	85	1	0	1	17	0	1	0	1	0	0	0	2	2
785	85	1	0	1	17	7	0	0	1	14	0	1	0	1	0	0	0	0	2
786	7	0	0	1	14	86	0	0	2	17	0	0	1	1	0	0	0	1	2
786	86	0	0	2	17	7	0	0	1	14	0	0	1	1	0	0	0	0	2
788	7	0	0	1	14	88	1	1	2	17	0	0	0	0	0	0	0	3	2
788	88	1	1	2	17	7	0	0	1	14	0	0	0	0	0	0	0	0	2
789	7	0	0	1	14	89	1	1	2	17	0	0	0	0	0	0	0	3	1
789	89	1	1	2	17	7	0	0	1	14	0	0	0	0	0	0	0	0	2
790	7	0	0	1	14	90	0	0	1	17	0	1	1	1	0	0	0	1	1
790	90	0	0	1	17	7	0	0	1	14	0	1	1	1	0	0	0	0	2
791	7	0	0	1	14	91	1	0	1	19	0	1	0	1	0	0	0	2	2
791	91	1	0	1	19	7	0	0	1	14	0	1	0	1	0	0	0	0	2
792	7	0	0	1	14	92	0	0	2	19	0	0	1	1	0	0	0	1	2
792	92	0	0	2	19	7	0	0	1	14	0.5	0	1	1	0	0	0	0	2
796	7	0	0	1	14	96	1	1	2	19	0	0	0	0	0	0	0	3	1
796	96	1	1	2	19	7	0	0	1	14	0.25	0	0	0	0	0	0	0	2
798	7	0	0	1	14	98	1	0	2	59	0	0	0	1	0	0	0	2	2
798	98	1	0	2	59	7	0	0	1	14	0	0	0	1	0	0	0	0	2
799	7	0	0	1	14	99	1	1	2	58	0	0	0	0	0	0	0	3	2
799	99	1	1	2	58	7	0	0	1	14	0	0	0	0	0	0	0	0	2
810	8	1	1	1	60	10	0	0	2	11	0	0	0	0	0	0	0	1	1
810	10	0	0	2	11	8	1	1	1	60	0.5	0	0	0	0	0	0	3	2
811	8	1	1	1	60	11	0	0	1	4	0	1	0	0	0	0	0	1	2
811	11	0	0	1	4	8	1	1	1	60	0	1	0	0	0	0	0	3	2
812	8	1	1	1	60	12	0	0	2	4	0	0	0	0	0	0	0	1	2
812	12	0	0	2	4	8	1	1	1	60	0	0	0	0	0	0	0	3	2
814	8	1	1	1	60	14	1	1	2	57	0	0	1	1	0	0	0	3	2
814	14	1	1	2	57	8	1	1	1	60	0	0	1	1	0	0	0	3	2
816	8	1	1	1	60	16	1	0	2	2	0	0	1	0	0	0	0	2	2
816	16	1	0	2	2	8	1	1	1	60	0	0	1	0	0	0	0	3	2
817	8	1	1	1	60	17	1	1	1	4	0.25	1	1	1	0	0	0	3	2
817	17	1	1	1	4	8	1	1	1	60	0	1	1	1	0	0	0	3	2
818	8	1	1	1	60	18	1	1	1	4	0.125	1	1	1	0	0	0	3	2
818	18	1	1	1	4	8	1	1	1	60	0	1	1	1	0	0	0	3	2
820	8	1	1	1	60	20	1	1	2	36	0	0	1	1	0	0	0	3	2
820	20	1	1	2	36	8	1	1	1	60	0	0	1	1	0	0	0	3	2
821	8	1	1	1	60	21	1	0	1	5	0	1	1	0	0	0	0	2	2
821	21	1	0	1	5	8	1	1	1	60	0.25	1	1	0	0	0	0	3	2
823	8	1	1	1	60	23	1	1	1	5	0	1	1	1	0	0	0	3	2
823	23	1	1	1	5	8	1	1	1	60	0.125	1	1	1	0	0	0	3	2
832	8	1	1	1	60	32	0	0	2	6	0	0	0	0	0	0	0	1	1
832	32	0	0	2	6	8	1	1	1	60	0	0	0	0	0	0	0	3	2
833	8	1	1	1	60	33	0	0	2	6	0	0	0	0	0	0	0	0	1
833	33	0	0	2	6	8	1	1	1	60	0	0	0	0	0	0	0	3	2
834	8	1	1	1	60	34	0	0	1	6	0	1	0	0	0	0	0	1	2
834	34	0	0	1	6	8	1	1	1	60	0	1	0	0	0	0	0	3	2
835	8	1	1	1	60	35	1	1	1	7	0	1	1	1	0	0	0	3	2
835	35	1	1	1	7	8	1	1	1	60	0	1	1	1	0	0	0	3	2
836	8	1	1	1	60	36	1	0	2	7	0	0	1	0	0	0	0	2	2
836	36	1	0	2	7	8	1	1	1	60	0	0	1	0	0	0	0	3	2
837	8	1	1	1	60	37	1	0	1	8	0	1	1	0	0	0	0	2	2
837	37	1	0	1	8	8	1	1	1	60	0	1	1	0	0	0	0	3	2
838	8	1	1	1	60	38	0	0	2	8	0	0	0	0	0	0	0	1	2
838	38	0	0	2	8	8	1	1	1	60	0	0	0	0	0	0	0	3	2
839	8	1	1	1	60	39	1	1	2	46	0	0	1	1	0	0	0	3	2
839	39	1	1	2	46	8	1	1	1	60	0	0	1	1	0	0	0	3	2
840	8	1	1	1	60	40	0	0	2	8	0	0	0	0	0	0	0	1	1
840	40	0	0	2	8	8	1	1	1	60	0	0	0	0	0	0	0	3	2
841	8	1	1	1	60	41	0	0	2	29	0	0	0	0	0	0	0	1	2
841	41	0	0	2	29	8	1	1	1	60	0	0	0	0	0	0	0	3	2
846	8	1	1	1	60	46	1	1	2	46	0	0	1	1	0	0	0	3	2
846	46	1	1	2	46	8	1	1	1	60	0	0	1	1	0	0	0	3	2
848	8	1	1	1	60	48	0	0	2	2	0	0	0	0	0	0	0	0	2
848	48	0	0	2	2	8	1	1	1	60	0	0	0	0	0	0	0	3	2
849	8	1	1	1	60	49	1	1	1	2	0	1	1	1	0	0	0	3	2
849	49	1	1	1	2	8	1	1	1	60	0	1	1	1	0	0	0	3	2
850	8	1	1	1	60	50	0	0	1	2	0	1	0	0	0	0	0	0	2
850	50	0	0	1	2	8	1	1	1	60	0	1	0	0	0	0	0	3	2
851	8	1	1	1	60	51	0	0	2	2	0	0	0	0	0	0	0	1	2
851	51	0	0	2	2	8	1	1	1	60	0	0	0	0	0	0	0	3	2
853	8	1	1	1	60	53	1	1	2	47	0	0	1	1	0	0	0	3	2
853	53	1	1	2	47	8	1	1	1	60	0	0	1	1	0	0	0	3	2
856	8	1	1	1	60	56	1	1	2	9	0	0	1	1	0	0	0	3	2
856	56	1	1	2	9	8	1	1	1	60	0	0	1	1	0	0	0	3	2
857	8	1	1	1	60	57	1	0	2	29	0	0	1	0	0	0	0	2	2
857	57	1	0	2	29	8	1	1	1	60	0	0	1	0	0	0	0	3	2
858	8	1	1	1	60	58	1	1	2	64	0	0	1	1	0	0	0	3	2
858	58	1	1	2	64	8	1	1	1	60	0	0	1	1	0	0	0	3	2
859	8	1	1	1	60	59	0	0	2	9	0	0	0	0	0	0	0	1	1
859	59	0	0	2	9	8	1	1	1	60	0	0	0	0	0	0	0	3	2
860	8	1	1	1	60	60	1	1	1	9	0	1	1	1	0	0	0	3	2
860	60	1	1	1	9	8	1	1	1	60	0	1	1	1	0	0	0	3	2
861	8	1	1	1	60	61	1	1	1	9	0	1	1	1	0	0	0	3	2
861	61	1	1	1	9	8	1	1	1	60	0	1	1	1	0	0	0	3	2
862	8	1	1	1	60	62	1	1	2	34	0	0	1	1	0	0	0	3	2
862	62	1	1	2	34	8	1	1	1	60	0	0	1	1	0	0	0	3	2
865	8	1	1	1	60	65	1	0	1	11	0	1	1	0	0	0	0	2	2
865	65	1	0	1	11	8	1	1	1	60	0	1	1	0	0	0	0	3	2
866	8	1	1	1	60	66	0	0	2	11	0	0	0	0	0	0	0	0	2
866	66	0	0	2	11	8	1	1	1	60	0	0	0	0	0	0	0	3	2
867	8	1	1	1	60	67	1	0	2	56	0.25	0	1	0	0	0	0	2	2
867	67	1	0	2	56	8	1	1	1	60	0	0	1	0	0	0	0	3	2
868	8	1	1	1	60	68	1	1	1	59	0.125	1	1	1	0	0	0	3	2
868	68	1	1	1	59	8	1	1	1	60	0	1	1	1	0	0	0	3	2
869	8	1	1	1	60	69	1	1	2	60	0	0	1	1	1	0	0	3	2
869	69	1	1	2	60	8	1	1	1	60	0	0	1	1	1	1	1	3	2
870	8	1	1	1	60	70	1	0	1	11	0	1	1	0	0	0	0	2	1
870	70	1	0	1	11	8	1	1	1	60	0	1	1	0	0	0	0	3	2
871	8	1	1	1	60	71	1	1	1	11	0	1	1	1	0	0	0	3	2
871	71	1	1	1	11	8	1	1	1	60	0	1	1	1	0	0	0	3	2
872	8	1	1	1	60	72	1	1	1	11	0	1	1	1	0	0	0	3	2
872	72	1	1	1	11	8	1	1	1	60	0	1	1	1	0	0	0	3	2
873	8	1	1	1	60	73	1	1	1	51	0	1	1	1	0	0	0	3	2
873	73	1	1	1	51	8	1	1	1	60	0	1	1	1	0	0	0	3	2
874	8	1	1	1	60	74	1	1	2	51	0	0	1	1	0	0	0	3	2
874	74	1	1	2	51	8	1	1	1	60	0	0	1	1	0	0	0	3	2
875	8	1	1	1	60	75	0	0	1	12	0	1	0	0	0	0	0	1	2
875	75	0	0	1	12	8	1	1	1	60	0	1	0	0	0	0	0	3	2
876	8	1	1	1	60	76	1	1	2	12	0	0	1	1	0	0	0	3	2
876	76	1	1	2	12	8	1	1	1	60	0	0	1	1	0	0	0	3	2
878	8	1	1	1	60	78	1	1	1	12	0	1	1	1	0	0	0	3	2
878	78	1	1	1	12	8	1	1	1	60	0	1	1	1	0	0	0	3	2
879	8	1	1	1	60	79	1	1	1	12	0	1	1	1	0	0	0	3	2
879	79	1	1	1	12	8	1	1	1	60	0	1	1	1	0	0	0	3	2
880	8	1	1	1	60	80	0	0	1	13	0	1	0	0	0	0	0	1	2
880	80	0	0	1	13	8	1	1	1	60	0	1	0	0	0	0	0	3	2
881	8	1	1	1	60	81	1	0	2	13	0	0	1	0	0	0	0	2	2
881	81	1	0	2	13	8	1	1	1	60	0	0	1	0	0	0	0	3	2
882	8	1	1	1	60	82	1	0	1	13	0	1	1	0	0	0	0	2	2
882	82	1	0	1	13	8	1	1	1	60	0	1	1	0	0	0	0	3	2
883	8	1	1	1	60	83	1	1	2	36	0	0	1	1	0	0	0	3	2
883	83	1	1	2	36	8	1	1	1	60	0	0	1	1	0	0	0	3	2
884	8	1	1	1	60	84	1	1	1	13	0	1	1	1	0	0	0	3	2
884	84	1	1	1	13	8	1	1	1	60	0	1	1	1	0	0	0	3	2
885	8	1	1	1	60	85	1	0	1	17	0	1	1	0	0	0	0	2	2
885	85	1	0	1	17	8	1	1	1	60	0	1	1	0	0	0	0	3	2
886	8	1	1	1	60	86	0	0	2	17	0	0	0	0	0	0	0	1	2
886	86	0	0	2	17	8	1	1	1	60	0	0	0	0	0	0	0	3	2
888	8	1	1	1	60	88	1	1	2	17	0	0	1	1	0	0	0	3	2
888	88	1	1	2	17	8	1	1	1	60	0	0	1	1	0	0	0	3	2
889	8	1	1	1	60	89	1	1	2	17	0	0	1	1	0	0	0	3	1
889	89	1	1	2	17	8	1	1	1	60	0	0	1	1	0	0	0	3	2
890	8	1	1	1	60	90	0	0	1	17	0	1	0	0	0	0	0	1	1
890	90	0	0	1	17	8	1	1	1	60	0	1	0	0	0	0	0	3	2
891	8	1	1	1	60	91	1	0	1	19	0	1	1	0	0	0	0	2	2
891	91	1	0	1	19	8	1	1	1	60	0	1	1	0	0	0	0	3	2
892	8	1	1	1	60	92	0	0	2	19	0	0	0	0	0	0	0	1	2
892	92	0	0	2	19	8	1	1	1	60	0.25	0	0	0	0	0	0	3	2
896	8	1	1	1	60	96	1	1	2	19	0	0	1	1	0	0	0	3	1
896	96	1	1	2	19	8	1	1	1	60	0.125	0	1	1	0	0	0	3	2
898	8	1	1	1	60	98	1	0	2	59	0	0	1	0	0	0	0	2	2
898	98	1	0	2	59	8	1	1	1	60	0	0	1	0	0	0	0	3	2
899	8	1	1	1	60	99	1	1	2	58	0	0	1	1	0	0	0	3	2
899	99	1	1	2	58	8	1	1	1	60	0	0	1	1	0	0	0	3	2
1011	10	0	0	2	11	11	0	0	1	4	0	0	1	1	0	0	0	1	2
1011	11	0	0	1	4	10	0	0	2	11	1	0	1	1	0	0	0	1	1
1012	10	0	0	2	11	12	0	0	2	4	0	1	1	1	0	0	0	1	2
1012	12	0	0	2	4	10	0	0	2	11	0	1	1	1	0	0	0	1	1
1014	10	0	0	2	11	14	1	1	2	57	0	1	0	0	0	0	0	3	2
1014	14	1	1	2	57	10	0	0	2	11	0.5	1	0	0	0	0	0	1	1
1016	10	0	0	2	11	16	1	0	2	2	0	1	0	1	0	0	0	2	2
1016	16	1	0	2	2	10	0	0	2	11	0.5	1	0	1	0	0	0	1	1
1017	10	0	0	2	11	17	1	1	1	4	0.25	0	0	0	0	0	0	3	2
1017	17	1	1	1	4	10	0	0	2	11	0.5	0	0	0	0	0	0	1	1
1018	10	0	0	2	11	18	1	1	1	4	0.125	0	0	0	0	0	0	3	2
1018	18	1	1	1	4	10	0	0	2	11	0.5	0	0	0	0	0	0	1	1
1020	10	0	0	2	11	20	1	1	2	36	0	1	0	0	0	0	0	3	2
1020	20	1	1	2	36	10	0	0	2	11	0.5	1	0	0	0	0	0	1	1
1021	10	0	0	2	11	21	1	0	1	5	0	0	0	1	0	0	0	2	2
1021	21	1	0	1	5	10	0	0	2	11	0	0	0	1	0	0	0	1	1
1023	10	0	0	2	11	23	1	1	1	5	0	0	0	0	0	0	0	3	2
1023	23	1	1	1	5	10	0	0	2	11	0	0	0	0	0	0	0	1	1
1032	10	0	0	2	11	32	0	0	2	6	0	1	1	1	0	0	0	1	1
1032	32	0	0	2	6	10	0	0	2	11	0	1	1	1	0	0	0	1	1
1033	10	0	0	2	11	33	0	0	2	6	0	1	1	1	0	0	0	0	1
1033	33	0	0	2	6	10	0	0	2	11	0	1	1	1	0	0	0	1	1
1034	10	0	0	2	11	34	0	0	1	6	0	0	1	1	0	0	0	1	2
1034	34	0	0	1	6	10	0	0	2	11	0	0	1	1	0	0	0	1	1
1035	10	0	0	2	11	35	1	1	1	7	0	0	0	0	0	0	0	3	2
1035	35	1	1	1	7	10	0	0	2	11	0	0	0	0	0	0	0	1	1
1036	10	0	0	2	11	36	1	0	2	7	0	1	0	1	0	0	0	2	2
1036	36	1	0	2	7	10	0	0	2	11	0	1	0	1	0	0	0	1	1
1037	10	0	0	2	11	37	1	0	1	8	0	0	0	1	0	0	0	2	2
1037	37	1	0	1	8	10	0	0	2	11	0	0	0	1	0	0	0	1	1
1038	10	0	0	2	11	38	0	0	2	8	0	1	1	1	0	0	0	1	2
1038	38	0	0	2	8	10	0	0	2	11	0	1	1	1	0	0	0	1	1
1039	10	0	0	2	11	39	1	1	2	46	0	1	0	0	0	0	0	3	2
1039	39	1	1	2	46	10	0	0	2	11	0	1	0	0	0	0	0	1	1
1040	10	0	0	2	11	40	0	0	2	8	0	1	1	1	0	0	0	1	1
1040	40	0	0	2	8	10	0	0	2	11	0	1	1	1	0	0	0	1	1
1041	10	0	0	2	11	41	0	0	2	29	0	1	1	1	0	0	0	1	2
1041	41	0	0	2	29	10	0	0	2	11	0	1	1	1	0	0	0	1	1
1046	10	0	0	2	11	46	1	1	2	46	0	1	0	0	0	0	0	3	2
1046	46	1	1	2	46	10	0	0	2	11	0	1	0	0	0	0	0	1	1
1048	10	0	0	2	11	48	0	0	2	2	0	1	1	1	0	0	0	0	2
1048	48	0	0	2	2	10	0	0	2	11	0	1	1	1	0	0	0	1	1
1049	10	0	0	2	11	49	1	1	1	2	0	0	0	0	0	0	0	3	2
1049	49	1	1	1	2	10	0	0	2	11	0	0	0	0	0	0	0	1	1
1050	10	0	0	2	11	50	0	0	1	2	0	0	1	1	0	0	0	0	2
1050	50	0	0	1	2	10	0	0	2	11	0	0	1	1	0	0	0	1	1
1051	10	0	0	2	11	51	0	0	2	2	0	1	1	1	0	0	0	1	2
1051	51	0	0	2	2	10	0	0	2	11	0	1	1	1	0	0	0	1	1
1053	10	0	0	2	11	53	1	1	2	47	0	1	0	0	0	0	0	3	2
1053	53	1	1	2	47	10	0	0	2	11	0	1	0	0	0	0	0	1	1
1056	10	0	0	2	11	56	1	1	2	9	0	1	0	0	0	0	0	3	2
1056	56	1	1	2	9	10	0	0	2	11	0	1	0	0	0	0	0	1	1
1057	10	0	0	2	11	57	1	0	2	29	0	1	0	1	0	0	0	2	2
1057	57	1	0	2	29	10	0	0	2	11	0	1	0	1	0	0	0	1	1
1058	10	0	0	2	11	58	1	1	2	64	0	1	0	0	0	0	0	3	2
1058	58	1	1	2	64	10	0	0	2	11	0	1	0	0	0	0	0	1	1
1059	10	0	0	2	11	59	0	0	2	9	0	1	1	1	0	0	0	1	1
1059	59	0	0	2	9	10	0	0	2	11	0	1	1	1	0	0	0	1	1
1060	10	0	0	2	11	60	1	1	1	9	0	0	0	0	0	0	0	3	2
1060	60	1	1	1	9	10	0	0	2	11	0	0	0	0	0	0	0	1	1
1061	10	0	0	2	11	61	1	1	1	9	0	0	0	0	0	0	0	3	2
1061	61	1	1	1	9	10	0	0	2	11	0	0	0	0	0	0	0	1	1
1062	10	0	0	2	11	62	1	1	2	34	0	1	0	0	0	0	0	3	2
1062	62	1	1	2	34	10	0	0	2	11	0	1	0	0	0	0	0	1	1
1065	10	0	0	2	11	65	1	0	1	11	0	0	0	1	1	0	0	2	2
1065	65	1	0	1	11	10	0	0	2	11	0	0	0	1	1	0	0	1	1
1066	10	0	0	2	11	66	0	0	2	11	0	1	1	1	1	0	0	0	2
1066	66	0	0	2	11	10	0	0	2	11	0	1	1	1	1	0	0	1	1
1067	10	0	0	2	11	67	1	0	2	56	0.25	1	0	1	0	0	0	2	2
1067	67	1	0	2	56	10	0	0	2	11	0	1	0	1	0	0	0	1	1
1068	10	0	0	2	11	68	1	1	1	59	0.125	0	0	0	0	0	0	3	2
1068	68	1	1	1	59	10	0	0	2	11	0	0	0	0	0	0	0	1	1
1069	10	0	0	2	11	69	1	1	2	60	0	1	0	0	0	0	0	3	2
1069	69	1	1	2	60	10	0	0	2	11	0	1	0	0	0	0	0	1	1
1070	10	0	0	2	11	70	1	0	1	11	0	0	0	1	1	1	1	2	1
1070	70	1	0	1	11	10	0	0	2	11	0	0	0	1	1	0	0	1	1
1071	10	0	0	2	11	71	1	1	1	11	0	0	0	0	1	0	0	3	2
1071	71	1	1	1	11	10	0	0	2	11	0	0	0	0	1	0	0	1	1
1072	10	0	0	2	11	72	1	1	1	11	0	0	0	0	1	0	0	3	2
1072	72	1	1	1	11	10	0	0	2	11	0	0	0	0	1	0	0	1	1
1073	10	0	0	2	11	73	1	1	1	51	0	0	0	0	0	0	0	3	2
1073	73	1	1	1	51	10	0	0	2	11	0	0	0	0	0	0	0	1	1
1074	10	0	0	2	11	74	1	1	2	51	0	1	0	0	0	0	0	3	2
1074	74	1	1	2	51	10	0	0	2	11	0	1	0	0	0	0	0	1	1
1075	10	0	0	2	11	75	0	0	1	12	0	0	1	1	0	0	0	1	2
1075	75	0	0	1	12	10	0	0	2	11	0	0	1	1	0	0	0	1	1
1076	10	0	0	2	11	76	1	1	2	12	0	1	0	0	0	0	0	3	2
1076	76	1	1	2	12	10	0	0	2	11	0	1	0	0	0	0	0	1	1
1078	10	0	0	2	11	78	1	1	1	12	0	0	0	0	0	0	0	3	2
1078	78	1	1	1	12	10	0	0	2	11	0	0	0	0	0	0	0	1	1
1079	10	0	0	2	11	79	1	1	1	12	0	0	0	0	0	0	0	3	2
1079	79	1	1	1	12	10	0	0	2	11	0	0	0	0	0	0	0	1	1
1080	10	0	0	2	11	80	0	0	1	13	0	0	1	1	0	0	0	1	2
1080	80	0	0	1	13	10	0	0	2	11	0	0	1	1	0	0	0	1	1
1081	10	0	0	2	11	81	1	0	2	13	0	1	0	1	0	0	0	2	2
1081	81	1	0	2	13	10	0	0	2	11	0	1	0	1	0	0	0	1	1
1082	10	0	0	2	11	82	1	0	1	13	0	0	0	1	0	0	0	2	2
1082	82	1	0	1	13	10	0	0	2	11	0	0	0	1	0	0	0	1	1
1083	10	0	0	2	11	83	1	1	2	36	0	1	0	0	0	0	0	3	2
1083	83	1	1	2	36	10	0	0	2	11	0	1	0	0	0	0	0	1	1
1084	10	0	0	2	11	84	1	1	1	13	0	0	0	0	0	0	0	3	2
1084	84	1	1	1	13	10	0	0	2	11	0	0	0	0	0	0	0	1	1
1085	10	0	0	2	11	85	1	0	1	17	0	0	0	1	0	0	0	2	2
1085	85	1	0	1	17	10	0	0	2	11	0	0	0	1	0	0	0	1	1
1086	10	0	0	2	11	86	0	0	2	17	0	1	1	1	0	0	0	1	2
1086	86	0	0	2	17	10	0	0	2	11	0	1	1	1	0	0	0	1	1
1088	10	0	0	2	11	88	1	1	2	17	0	1	0	0	0	0	0	3	2
1088	88	1	1	2	17	10	0	0	2	11	0	1	0	0	0	0	0	1	1
1089	10	0	0	2	11	89	1	1	2	17	0	1	0	0	0	0	0	3	1
1089	89	1	1	2	17	10	0	0	2	11	0	1	0	0	0	0	0	1	1
1090	10	0	0	2	11	90	0	0	1	17	0	0	1	1	0	0	0	1	1
1090	90	0	0	1	17	10	0	0	2	11	0	0	1	1	0	0	0	1	1
1091	10	0	0	2	11	91	1	0	1	19	0	0	0	1	0	0	0	2	2
1091	91	1	0	1	19	10	0	0	2	11	0	0	0	1	0	0	0	1	1
1092	10	0	0	2	11	92	0	0	2	19	0	1	1	1	0	0	0	1	2
1092	92	0	0	2	19	10	0	0	2	11	0	1	1	1	0	0	0	1	1
1096	10	0	0	2	11	96	1	1	2	19	0	1	0	0	0	0	0	3	1
1096	96	1	1	2	19	10	0	0	2	11	0	1	0	0	0	0	0	1	1
1098	10	0	0	2	11	98	1	0	2	59	0	1	0	1	0	0	0	2	2
1098	98	1	0	2	59	10	0	0	2	11	0	1	0	1	0	0	0	1	1
1099	10	0	0	2	11	99	1	1	2	58	0	1	0	0	0	0	0	3	2
1099	99	1	1	2	58	10	0	0	2	11	0	1	0	0	0	0	0	1	1
1100	1	1	0	1	3	100	1	1	1	20	0	1	1	0	0	0	0	3	2
1100	100	1	1	1	20	1	1	0	1	3	0	1	1	0	0	0	0	2	2
1101	1	1	0	1	3	101	1	1	2	20	0	0	1	0	0	0	0	3	2
1101	101	1	1	2	20	1	1	0	1	3	0	0	1	0	0	0	0	2	2
1102	1	1	0	1	3	102	1	1	1	20	0	1	1	0	0	0	0	3	2
1102	102	1	1	1	20	1	1	0	1	3	0	1	1	0	0	0	0	2	2
1104	1	1	0	1	3	104	1	1	1	20	0.5	1	1	0	0	0	0	3	2
1104	104	1	1	1	20	1	1	0	1	3	0	1	1	0	0	0	0	2	2
1105	1	1	0	1	3	105	1	1	1	20	0.25	1	1	0	0	0	0	3	1
1105	105	1	1	1	20	1	1	0	1	3	0	1	1	0	0	0	0	2	2
1107	1	1	0	1	3	107	1	1	1	21	0.25	1	1	0	0	0	0	3	2
1107	107	1	1	1	21	1	1	0	1	3	0	1	1	0	0	0	0	2	2
1108	1	1	0	1	3	108	1	1	2	21	0	0	1	0	0	0	0	3	2
1108	108	1	1	2	21	1	1	0	1	3	0	0	1	0	0	0	0	2	2
1109	1	1	0	1	3	109	1	1	1	21	0	1	1	0	0	0	0	3	2
1109	109	1	1	1	21	1	1	0	1	3	0	1	1	0	0	0	0	2	2
1110	1	1	0	1	3	110	1	1	1	21	0	1	1	0	0	0	0	3	2
1110	110	1	1	1	21	1	1	0	1	3	0	1	1	0	0	0	0	2	2
1111	1	1	0	1	3	111	1	1	2	23	0	0	1	0	0	0	0	3	2
1111	111	1	1	2	23	1	1	0	1	3	0	0	1	0	0	0	0	2	2
1112	1	1	0	1	3	112	1	1	1	21	0	1	1	0	0	0	0	3	1
1112	11	0	0	1	4	12	0	0	2	4	0.5	0	1	1	1	0	0	1	2
1112	12	0	0	2	4	11	0	0	1	4	1	0	1	1	1	1	1	1	2
1112	112	1	1	1	21	1	1	0	1	3	0	1	1	0	0	0	0	2	2
1113	1	1	0	1	3	113	0	0	1	22	0	1	0	1	0	0	0	1	2
1113	113	0	0	1	22	1	1	0	1	3	0	1	0	1	0	0	0	2	2
1114	1	1	0	1	3	114	1	0	2	22	0	0	1	1	0	0	0	2	2
1114	11	0	0	1	4	14	1	1	2	57	0.5	0	0	0	0	0	0	3	2
1114	14	1	1	2	57	11	0	0	1	4	0.5	0	0	0	0	0	0	1	2
1114	114	1	0	2	22	1	1	0	1	3	0	0	1	1	0	0	0	2	2
1115	1	1	0	1	3	115	1	0	1	22	0	1	1	1	0	0	0	2	2
1115	115	1	0	1	22	1	1	0	1	3	0	1	1	1	0	0	0	2	2
1116	11	0	0	1	4	16	1	0	2	2	0.5	0	0	1	0	0	0	2	2
1116	16	1	0	2	2	11	0	0	1	4	0.5	0	0	1	0	0	0	1	2
1117	1	1	0	1	3	117	1	1	1	22	0	1	1	0	0	0	0	3	1
1117	11	0	0	1	4	17	1	1	1	4	0	1	0	0	1	0	0	3	2
1117	17	1	1	1	4	11	0	0	1	4	0.5	1	0	0	1	0	0	1	2
1117	117	1	1	1	22	1	1	0	1	3	0	1	1	0	0	0	0	2	2
1118	1	1	0	1	3	118	1	0	1	22	0	1	1	1	0	0	0	2	2
1118	11	0	0	1	4	18	1	1	1	4	0	1	0	0	1	0	0	3	2
1118	18	1	1	1	4	11	0	0	1	4	0.5	1	0	0	1	0	0	1	2
1118	118	1	0	1	22	1	1	0	1	3	0	1	1	1	0	0	0	2	2
1119	1	1	0	1	3	119	0	0	1	55	0	1	0	1	0	0	0	1	2
1119	119	0	0	1	55	1	1	0	1	3	0	1	0	1	0	0	0	2	2
1120	1	1	0	1	3	120	0	0	2	55	0	0	0	1	0	0	0	0	2
1120	11	0	0	1	4	20	1	1	2	36	0	0	0	0	0	0	0	3	2
1120	20	1	1	2	36	11	0	0	1	4	0.5	0	0	0	0	0	0	1	2
1120	120	0	0	2	55	1	1	0	1	3	0	0	0	1	0	0	0	2	2
1121	1	1	0	1	3	121	1	0	2	36	0	0	1	1	0	0	0	2	2
1121	11	0	0	1	4	21	1	0	1	5	0	1	0	1	0	0	0	2	2
1121	21	1	0	1	5	11	0	0	1	4	0	1	0	1	0	0	0	1	2
1121	121	1	0	2	36	1	1	0	1	3	0	0	1	1	0	0	0	2	2
1122	1	1	0	1	3	122	1	1	2	38	0	0	1	0	0	0	0	3	2
1122	122	1	1	2	38	1	1	0	1	3	0	0	1	0	0	0	0	2	2
1123	11	0	0	1	4	23	1	1	1	5	0	1	0	0	0	0	0	3	2
1123	23	1	1	1	5	11	0	0	1	4	0	1	0	0	0	0	0	1	2
1125	1	1	0	1	3	125	0	0	1	56	0	1	0	1	0	0	0	1	2
1125	125	0	0	1	56	1	1	0	1	3	0	1	0	1	0	0	0	2	2
1126	1	1	0	1	3	126	0	0	1	57	0	1	0	1	0	0	0	1	2
1126	126	0	0	1	57	1	1	0	1	3	0	1	0	1	0	0	0	2	2
1127	1	1	0	1	3	127	0	0	1	16	0	1	0	1	0	0	0	1	2
1127	127	0	0	1	16	1	1	0	1	3	0	1	0	1	0	0	0	2	2
1128	1	1	0	1	3	128	1	0	2	16	0	0	1	1	0	0	0	2	2
1128	128	1	0	2	16	1	1	0	1	3	0	0	1	1	0	0	0	2	2
1129	1	1	0	1	3	129	1	1	1	24	0	1	1	0	0	0	0	3	2
1129	129	1	1	1	24	1	1	0	1	3	0	1	1	0	0	0	0	2	2
1131	1	1	0	1	3	131	1	1	2	16	0	0	1	0	0	0	0	3	1
1131	131	1	1	2	16	1	1	0	1	3	0	0	1	0	0	0	0	2	2
1132	11	0	0	1	4	32	0	0	2	6	0	0	1	1	0	0	0	1	1
1132	32	0	0	2	6	11	0	0	1	4	0	0	1	1	0	0	0	1	2
1133	11	0	0	1	4	33	0	0	2	6	0	0	1	1	0	0	0	0	1
1133	33	0	0	2	6	11	0	0	1	4	0	0	1	1	0	0	0	1	2
1134	11	0	0	1	4	34	0	0	1	6	0	1	1	1	0	0	0	1	2
1134	34	0	0	1	6	11	0	0	1	4	0	1	1	1	0	0	0	1	2
1135	11	0	0	1	4	35	1	1	1	7	0	1	0	0	0	0	0	3	2
1135	35	1	1	1	7	11	0	0	1	4	0	1	0	0	0	0	0	1	2
1136	11	0	0	1	4	36	1	0	2	7	0	0	0	1	0	0	0	2	2
1136	36	1	0	2	7	11	0	0	1	4	0	0	0	1	0	0	0	1	2
1137	11	0	0	1	4	37	1	0	1	8	0	1	0	1	0	0	0	2	2
1137	37	1	0	1	8	11	0	0	1	4	0	1	0	1	0	0	0	1	2
1138	11	0	0	1	4	38	0	0	2	8	0	0	1	1	0	0	0	1	2
1138	38	0	0	2	8	11	0	0	1	4	0.5	0	1	1	0	0	0	1	2
1139	1	1	0	1	3	139	1	0	1	67	0.25	1	1	1	0	0	0	2	2
1139	11	0	0	1	4	39	1	1	2	46	0	0	0	0	0	0	0	3	2
1139	39	1	1	2	46	11	0	0	1	4	0.25	0	0	0	0	0	0	1	2
1139	139	1	0	1	67	1	1	0	1	3	0	1	1	1	0	0	0	2	2
1140	1	1	0	1	3	140	0	0	2	67	0.25	0	0	1	0	0	0	0	2
1140	11	0	0	1	4	40	0	0	2	8	0	0	1	1	0	0	0	1	1
1140	40	0	0	2	8	11	0	0	1	4	0.25	0	1	1	0	0	0	1	2
1140	140	0	0	2	67	1	1	0	1	3	0	0	0	1	0	0	0	2	2
1141	1	1	0	1	3	141	1	1	2	67	0.25	0	1	0	0	0	0	3	1
1141	11	0	0	1	4	41	0	0	2	29	0	0	1	1	0	0	0	1	2
1141	41	0	0	2	29	11	0	0	1	4	0.25	0	1	1	0	0	0	1	2
1141	141	1	1	2	67	1	1	0	1	3	0	0	1	0	0	0	0	2	2
1142	1	1	0	1	3	142	1	1	1	67	0.25	1	1	0	0	0	0	3	2
1142	142	1	1	1	67	1	1	0	1	3	0	1	1	0	0	0	0	2	2
1143	1	1	0	1	3	143	1	1	1	67	0.25	1	1	0	0	0	0	3	1
1143	143	1	1	1	67	1	1	0	1	3	0	1	1	0	0	0	0	2	2
1144	1	1	0	1	3	144	1	1	2	15	0	0	1	0	0	0	0	3	2
1144	144	1	1	2	15	1	1	0	1	3	0	0	1	0	0	0	0	2	2
1145	1	1	0	1	3	145	1	1	1	27	0.125	1	1	0	0	0	0	3	2
1145	145	1	1	1	27	1	1	0	1	3	0	1	1	0	0	0	0	2	2
1146	1	1	0	1	3	146	1	0	2	27	0.125	0	1	1	0	0	0	2	2
1146	11	0	0	1	4	46	1	1	2	46	0	0	0	0	0	0	0	3	2
1146	46	1	1	2	46	11	0	0	1	4	0.25	0	0	0	0	0	0	1	2
1146	146	1	0	2	27	1	1	0	1	3	0.5	0	1	1	0	0	0	2	2
1147	1	1	0	1	3	147	1	1	1	27	0.125	1	1	0	0	0	0	3	2
1147	147	1	1	1	27	1	1	0	1	3	0.25	1	1	0	0	0	0	2	2
1148	11	0	0	1	4	48	0	0	2	2	0	0	1	1	0	0	0	0	2
1148	48	0	0	2	2	11	0	0	1	4	0	0	1	1	0	0	0	1	2
1149	1	1	0	1	3	149	1	1	1	27	0	1	1	0	0	0	0	3	1
1149	11	0	0	1	4	49	1	1	1	2	0	1	0	0	0	0	0	3	2
1149	49	1	1	1	2	11	0	0	1	4	0	1	0	0	0	0	0	1	2
1149	149	1	1	1	27	1	1	0	1	3	0.25	1	1	0	0	0	0	2	2
1150	1	1	0	1	3	150	1	1	1	27	0.25	1	1	0	0	0	0	3	1
1150	11	0	0	1	4	50	0	0	1	2	0	1	1	1	0	0	0	0	2
1150	50	0	0	1	2	11	0	0	1	4	0	1	1	1	0	0	0	1	2
1150	150	1	1	1	27	1	1	0	1	3	0.25	1	1	0	0	0	0	2	2
1151	1	1	0	1	3	151	1	0	1	28	0.25	1	1	1	0	0	0	2	2
1151	11	0	0	1	4	51	0	0	2	2	0	0	1	1	0	0	0	1	2
1151	51	0	0	2	2	11	0	0	1	4	0	0	1	1	0	0	0	1	2
1151	151	1	0	1	28	1	1	0	1	3	0	1	1	1	0	0	0	2	2
1152	1	1	0	1	3	152	0	0	2	28	0.25	0	0	1	0	0	0	0	2
1152	152	0	0	2	28	1	1	0	1	3	0	0	0	1	0	0	0	2	2
1153	11	0	0	1	4	53	1	1	2	47	0	0	0	0	0	0	0	3	2
1153	53	1	1	2	47	11	0	0	1	4	0	0	0	0	0	0	0	1	2
1155	1	1	0	1	3	155	1	1	2	20	0	0	1	0	0	0	0	3	2
1155	155	1	1	2	20	1	1	0	1	3	0	0	1	0	0	0	0	2	2
1156	1	1	0	1	3	156	1	1	1	28	0	1	1	0	0	0	0	3	2
1156	11	0	0	1	4	56	1	1	2	9	0	0	0	0	0	0	0	3	2
1156	56	1	1	2	9	11	0	0	1	4	0	0	0	0	0	0	0	1	2
1156	156	1	1	1	28	1	1	0	1	3	0	1	1	0	0	0	0	2	2
1157	1	1	0	1	3	157	1	1	2	37	0	0	1	0	0	0	0	3	2
1157	11	0	0	1	4	57	1	0	2	29	0	0	0	1	0	0	0	2	2
1157	57	1	0	2	29	11	0	0	1	4	0	0	0	1	0	0	0	1	2
1157	157	1	1	2	37	1	1	0	1	3	0	0	1	0	0	0	0	2	2
1158	1	1	0	1	3	158	1	1	1	30	0	1	1	0	0	0	0	3	2
1158	11	0	0	1	4	58	1	1	2	64	0	0	0	0	0	0	0	3	2
1158	58	1	1	2	64	11	0	0	1	4	0	0	0	0	0	0	0	1	2
1158	158	1	1	1	30	1	1	0	1	3	0	1	1	0	0	0	0	2	2
1159	1	1	0	1	3	159	0	0	2	30	0	0	0	1	0	0	0	1	2
1159	11	0	0	1	4	59	0	0	2	9	0	0	1	1	0	0	0	1	1
1159	59	0	0	2	9	11	0	0	1	4	0	0	1	1	0	0	0	1	2
1159	159	0	0	2	30	1	1	0	1	3	0	0	0	1	0	0	0	2	2
1160	11	0	0	1	4	60	1	1	1	9	0	1	0	0	0	0	0	3	2
1160	60	1	1	1	9	11	0	0	1	4	0	1	0	0	0	0	0	1	2
1161	11	0	0	1	4	61	1	1	1	9	0	1	0	0	0	0	0	3	2
1161	61	1	1	1	9	11	0	0	1	4	0	1	0	0	0	0	0	1	2
1162	11	0	0	1	4	62	1	1	2	34	0	0	0	0	0	0	0	3	2
1162	62	1	1	2	34	11	0	0	1	4	0	0	0	0	0	0	0	1	2
1164	1	1	0	1	3	164	1	1	1	33	0.125	1	1	0	0	0	0	3	2
1164	164	1	1	1	33	1	1	0	1	3	0	1	1	0	0	0	0	2	2
1165	1	1	0	1	3	165	0	0	2	33	0	0	0	1	0	0	0	0	2
1165	11	0	0	1	4	65	1	0	1	11	0	1	0	1	0	0	0	2	2
1165	65	1	0	1	11	11	0	0	1	4	0	1	0	1	0	0	0	1	2
1165	165	0	0	2	33	1	1	0	1	3	0	0	0	1	0	0	0	2	2
1166	1	1	0	1	3	166	1	1	1	33	0	1	1	0	0	0	0	3	1
1166	11	0	0	1	4	66	0	0	2	11	0	0	1	1	0	0	0	0	2
1166	66	0	0	2	11	11	0	0	1	4	0	0	1	1	0	0	0	1	2
1166	166	1	1	1	33	1	1	0	1	3	0	1	1	0	0	0	0	2	2
1167	1	1	0	1	3	167	0	0	1	34	0	1	0	1	0	0	0	1	2
1167	11	0	0	1	4	67	1	0	2	56	0	0	0	1	0	0	0	2	2
1167	67	1	0	2	56	11	0	0	1	4	0	0	0	1	0	0	0	1	2
1167	167	0	0	1	34	1	1	0	1	3	0	1	0	1	0	0	0	2	2
1168	1	1	0	1	3	168	0	0	2	34	0	0	0	1	0	0	0	1	2
1168	11	0	0	1	4	68	1	1	1	59	0	1	0	0	0	0	0	3	2
1168	68	1	1	1	59	11	0	0	1	4	0	1	0	0	0	0	0	1	2
1168	168	0	0	2	34	1	1	0	1	3	0	0	0	1	0	0	0	2	2
1169	1	1	0	1	3	169	1	0	2	34	0	0	1	1	0	0	0	2	1
1169	11	0	0	1	4	69	1	1	2	60	0	0	0	0	0	0	0	3	2
1169	69	1	1	2	60	11	0	0	1	4	0	0	0	0	0	0	0	1	2
1169	169	1	0	2	34	1	1	0	1	3	0	0	1	1	0	0	0	2	2
1170	1	1	0	1	3	170	1	1	2	11	0	0	1	0	0	0	0	3	2
1170	11	0	0	1	4	70	1	0	1	11	0	1	0	1	0	0	0	2	1
1170	70	1	0	1	11	11	0	0	1	4	0	1	0	1	0	0	0	1	2
1170	170	1	1	2	11	1	1	0	1	3	0	0	1	0	0	0	0	2	2
1171	1	1	0	1	3	171	1	1	1	34	0	1	1	0	0	0	0	3	2
1171	11	0	0	1	4	71	1	1	1	11	0	1	0	0	0	0	0	3	2
1171	71	1	1	1	11	11	0	0	1	4	0	1	0	0	0	0	0	1	2
1171	171	1	1	1	34	1	1	0	1	3	0	1	1	0	0	0	0	2	2
1172	1	1	0	1	3	172	1	1	1	34	0	1	1	0	0	0	0	3	1
1172	11	0	0	1	4	72	1	1	1	11	0	1	0	0	0	0	0	3	2
1172	72	1	1	1	11	11	0	0	1	4	0	1	0	0	0	0	0	1	2
1172	172	1	1	1	34	1	1	0	1	3	0	1	1	0	0	0	0	2	2
1173	1	1	0	1	3	173	1	1	1	34	0.5	1	1	0	0	0	0	3	1
1173	11	0	0	1	4	73	1	1	1	51	0	1	0	0	0	0	0	3	2
1173	73	1	1	1	51	11	0	0	1	4	0	1	0	0	0	0	0	1	2
1173	173	1	1	1	34	1	1	0	1	3	0	1	1	0	0	0	0	2	2
1174	1	1	0	1	3	174	1	1	2	35	0	0	1	0	0	0	0	3	2
1174	11	0	0	1	4	74	1	1	2	51	0	0	0	0	0	0	0	3	2
1174	74	1	1	2	51	11	0	0	1	4	0.25	0	0	0	0	0	0	1	2
1174	174	1	1	2	35	1	1	0	1	3	0	0	1	0	0	0	0	2	2
1175	1	1	0	1	3	175	1	1	1	34	0.25	1	1	0	0	0	0	3	1
1175	11	0	0	1	4	75	0	0	1	12	0	1	1	1	0	0	0	1	2
1175	75	0	0	1	12	11	0	0	1	4	0	1	1	1	0	0	0	1	2
1175	175	1	1	1	34	1	1	0	1	3	0	1	1	0	0	0	0	2	2
1176	1	1	0	1	3	176	1	1	1	34	0.25	1	1	0	0	0	0	3	2
1176	11	0	0	1	4	76	1	1	2	12	0	0	0	0	0	0	0	3	2
1176	76	1	1	2	12	11	0	0	1	4	0	0	0	0	0	0	0	1	2
1176	176	1	1	1	34	1	1	0	1	3	0	1	1	0	0	0	0	2	2
1177	1	1	0	1	3	177	1	0	1	15	0	1	1	1	0	0	0	2	2
1177	177	1	0	1	15	1	1	0	1	3	0	1	1	1	0	0	0	2	2
1178	1	1	0	1	3	178	0	0	2	15	0	0	0	1	0	0	0	1	2
1178	11	0	0	1	4	78	1	1	1	12	0	1	0	0	0	0	0	3	2
1178	78	1	1	1	12	11	0	0	1	4	0	1	0	0	0	0	0	1	2
1178	178	0	0	2	15	1	1	0	1	3	0	0	0	1	0	0	0	2	2
1179	1	1	0	1	3	179	1	1	2	39	0	0	1	0	0	0	0	3	2
1179	11	0	0	1	4	79	1	1	1	12	0	1	0	0	0	0	0	3	2
1179	79	1	1	1	12	11	0	0	1	4	0	1	0	0	0	0	0	1	2
1179	179	1	1	2	39	1	1	0	1	3	0	0	1	0	0	0	0	2	2
1180	1	1	0	1	3	180	1	1	2	12	0	0	1	0	0	0	0	3	2
1180	11	0	0	1	4	80	0	0	1	13	0	1	1	1	0	0	0	1	2
1180	80	0	0	1	13	11	0	0	1	4	0	1	1	1	0	0	0	1	2
1180	180	1	1	2	12	1	1	0	1	3	0	0	1	0	0	0	0	2	2
1181	1	1	0	1	3	181	1	1	1	15	0	1	1	0	0	0	0	3	2
1181	11	0	0	1	4	81	1	0	2	13	0	0	0	1	0	0	0	2	2
1181	81	1	0	2	13	11	0	0	1	4	0.5	0	0	1	0	0	0	1	2
1181	181	1	1	1	15	1	1	0	1	3	0	1	1	0	0	0	0	2	2
1182	1	1	0	1	3	182	1	1	1	15	0	1	1	0	0	0	0	3	2
1182	11	0	0	1	4	82	1	0	1	13	0	1	0	1	0	0	0	2	2
1182	82	1	0	1	13	11	0	0	1	4	0.25	1	0	1	0	0	0	1	2
1182	182	1	1	1	15	1	1	0	1	3	0	1	1	0	0	0	0	2	2
1183	1	1	0	1	3	183	0	0	1	26	0	1	0	1	0	0	0	0	2
1183	11	0	0	1	4	83	1	1	2	36	0	0	0	0	0	0	0	3	2
1183	83	1	1	2	36	11	0	0	1	4	0.25	0	0	0	0	0	0	1	2
1183	183	0	0	1	26	1	1	0	1	3	0	1	0	1	0	0	0	2	2
1184	1	1	0	1	3	184	0	0	2	26	0	0	0	1	0	0	0	0	2
1184	11	0	0	1	4	84	1	1	1	13	0	1	0	0	0	0	0	3	2
1184	84	1	1	1	13	11	0	0	1	4	0.25	1	0	0	0	0	0	1	2
1184	184	0	0	2	26	1	1	0	1	3	0	0	0	1	0	0	0	2	2
1185	11	0	0	1	4	85	1	0	1	17	0	1	0	1	0	0	0	2	2
1185	85	1	0	1	17	11	0	0	1	4	0	1	0	1	0	0	0	1	2
1186	11	0	0	1	4	86	0	0	2	17	0	0	1	1	0	0	0	1	2
1186	86	0	0	2	17	11	0	0	1	4	0	0	1	1	0	0	0	1	2
1187	1	1	0	1	3	187	0	0	2	10	0	0	0	1	0	0	0	0	2
1187	187	0	0	2	10	1	1	0	1	3	0	0	0	1	0	0	0	2	2
1188	1	1	0	1	3	188	1	1	1	10	0	1	1	0	0	0	0	3	2
1188	11	0	0	1	4	88	1	1	2	17	0	0	0	0	0	0	0	3	2
1188	88	1	1	2	17	11	0	0	1	4	0	0	0	0	0	0	0	1	2
1188	188	1	1	1	10	1	1	0	1	3	0	1	1	0	0	0	0	2	2
1189	11	0	0	1	4	89	1	1	2	17	0	0	0	0	0	0	0	3	1
1189	89	1	1	2	17	11	0	0	1	4	0	0	0	0	0	0	0	1	2
1190	1	1	0	1	3	190	0	0	2	29	0	0	0	1	0	0	0	0	1
1190	11	0	0	1	4	90	0	0	1	17	0	1	1	1	0	0	0	1	1
1190	90	0	0	1	17	11	0	0	1	4	0	1	1	1	0	0	0	1	2
1190	190	0	0	2	29	1	1	0	1	3	0.5	0	0	1	0	0	0	2	2
1191	1	1	0	1	3	191	0	0	1	29	0	1	0	1	0	0	0	0	2
1191	11	0	0	1	4	91	1	0	1	19	0	1	0	1	0	0	0	2	2
1191	91	1	0	1	19	11	0	0	1	4	0	1	0	1	0	0	0	1	2
1191	191	0	0	1	29	1	1	0	1	3	0.25	1	0	1	0	0	0	2	2
1192	1	1	0	1	3	192	0	0	2	29	0	0	0	1	0	0	0	1	1
1192	11	0	0	1	4	92	0	0	2	19	0	0	1	1	0	0	0	1	2
1192	92	0	0	2	19	11	0	0	1	4	0	0	1	1	0	0	0	1	2
1192	192	0	0	2	29	1	1	0	1	3	0.25	0	0	1	0	0	0	2	2
1193	1	1	0	1	3	193	1	1	1	29	0	1	1	0	0	0	0	3	2
1193	193	1	1	1	29	1	1	0	1	3	0.25	1	1	0	0	0	0	2	2
1194	1	1	0	1	3	194	0	0	2	10	0	0	0	1	0	0	0	1	2
1194	194	0	0	2	10	1	1	0	1	3	0.25	0	0	1	0	0	0	2	2
1195	1	1	0	1	3	195	1	0	1	29	0	1	1	1	0	0	0	2	2
1195	195	1	0	1	29	1	1	0	1	3	0.25	1	1	1	0	0	0	2	2
1196	1	1	0	1	3	196	0	0	2	29	0	0	0	1	0	0	0	1	2
1196	11	0	0	1	4	96	1	1	2	19	0	0	0	0	0	0	0	3	1
1196	96	1	1	2	19	11	0	0	1	4	0	0	0	0	0	0	0	1	2
1196	196	0	0	2	29	1	1	0	1	3	0	0	0	1	0	0	0	2	2
1197	1	1	0	1	3	197	1	1	2	29	0	0	1	0	0	0	0	3	2
1197	197	1	1	2	29	1	1	0	1	3	0.125	0	1	0	0	0	0	2	2
1198	1	1	0	1	3	198	1	1	1	29	0	1	1	0	0	0	0	3	2
1198	11	0	0	1	4	98	1	0	2	59	0	0	0	1	0	0	0	2	2
1198	98	1	0	2	59	11	0	0	1	4	0	0	0	1	0	0	0	1	2
1198	198	1	1	1	29	1	1	0	1	3	0.125	1	1	0	0	0	0	2	2
1199	1	1	0	1	3	199	1	1	2	29	0	0	1	0	0	0	0	3	1
1199	11	0	0	1	4	99	1	1	2	58	0	0	0	0	0	0	0	3	2
1199	99	1	1	2	58	11	0	0	1	4	0	0	0	0	0	0	0	1	2
1199	199	1	1	2	29	1	1	0	1	3	0.125	0	1	0	0	0	0	2	2
1200	1	1	0	1	3	200	1	0	1	35	0	1	1	1	0	0	0	2	2
1200	200	1	0	1	35	1	1	0	1	3	0.5	1	1	1	0	0	0	2	2
1201	1	1	0	1	3	201	0	0	2	35	0	0	0	1	0	0	0	1	2
1201	201	0	0	2	35	1	1	0	1	3	0	0	0	1	0	0	0	2	2
1202	1	1	0	1	3	202	1	1	2	13	0	0	1	0	0	0	0	3	2
1202	202	1	1	2	13	1	1	0	1	3	0.25	0	1	0	0	0	0	2	2
1203	1	1	0	1	3	203	1	1	1	35	0	1	1	0	0	0	0	3	2
1203	203	1	1	1	35	1	1	0	1	3	0.25	1	1	0	0	0	0	2	2
1204	1	1	0	1	3	204	1	1	1	35	0	1	1	0	0	0	0	3	2
1204	204	1	1	1	35	1	1	0	1	3	0.25	1	1	0	0	0	0	2	2
1207	1	1	0	1	3	207	0	0	2	3	0	0	0	1	1	0	0	1	2
1207	207	0	0	2	3	1	1	0	1	3	0.5	0	0	1	1	0	0	2	2
1208	1	1	0	1	3	208	1	0	1	36	0	1	1	1	0	0	0	2	2
1208	208	1	0	1	36	1	1	0	1	3	0	1	1	1	0	0	0	2	2
1209	1	1	0	1	3	209	1	1	2	36	0	0	1	0	0	0	0	3	2
1209	209	1	1	2	36	1	1	0	1	3	0	0	1	0	0	0	0	2	2
1210	1	1	0	1	3	210	1	0	1	36	0	1	1	1	0	0	0	2	2
1210	210	1	0	1	36	1	1	0	1	3	0	1	1	1	0	0	0	2	2
1211	1	1	0	1	3	211	1	1	1	36	0	1	1	0	0	0	0	3	2
1211	211	1	1	1	36	1	1	0	1	3	0	1	1	0	0	0	0	2	2
1212	1	1	0	1	3	212	1	1	1	36	0	1	1	0	0	0	0	3	2
1212	212	1	1	1	36	1	1	0	1	3	0	1	1	0	0	0	0	2	2
1213	1	1	0	1	3	213	1	1	1	36	0	1	1	0	0	0	0	3	2
1213	213	1	1	1	36	1	1	0	1	3	0	1	1	0	0	0	0	2	2
1214	1	1	0	1	3	214	0	0	2	39	0.25	0	0	1	0	0	0	1	2
1214	12	0	0	2	4	14	1	1	2	57	0.5	1	0	0	0	0	0	3	2
1214	14	1	1	2	57	12	0	0	2	4	1	1	0	0	0	0	0	1	2
1214	214	0	0	2	39	1	1	0	1	3	0	0	0	1	0	0	0	2	2
1215	1	1	0	1	3	215	1	0	1	47	0	1	1	1	0	0	0	2	2
1215	215	1	0	1	47	1	1	0	1	3	0	1	1	1	0	0	0	2	2
1216	1	1	0	1	3	216	0	0	2	47	0	0	0	1	0	0	0	1	2
1216	12	0	0	2	4	16	1	0	2	2	0.5	1	0	1	0	0	0	2	2
1216	16	1	0	2	2	12	0	0	2	4	0.5	1	0	1	0	0	0	1	2
1216	216	0	0	2	47	1	1	0	1	3	0.25	0	0	1	0	0	0	2	2
1217	1	1	0	1	3	217	1	1	1	47	0	1	1	0	0	0	0	3	2
1217	12	0	0	2	4	17	1	1	1	4	0	0	0	0	1	0	0	3	2
1217	17	1	1	1	4	12	0	0	2	4	0.5	0	0	0	1	0	0	1	2
1217	217	1	1	1	47	1	1	0	1	3	0.125	1	1	0	0	0	0	2	2
1218	1	1	0	1	3	218	1	1	1	47	0	1	1	0	0	0	0	3	2
1218	12	0	0	2	4	18	1	1	1	4	0	0	0	0	1	0	0	3	2
1218	18	1	1	1	4	12	0	0	2	4	0.5	0	0	0	1	0	0	1	2
1218	218	1	1	1	47	1	1	0	1	3	0.125	1	1	0	0	0	0	2	2
1219	1	1	0	1	3	219	1	0	1	39	0	1	1	1	0	0	0	2	2
1219	219	1	0	1	39	1	1	0	1	3	0	1	1	1	0	0	0	2	2
1220	1	1	0	1	3	220	1	0	2	39	0	0	1	1	0	0	0	2	2
1220	12	0	0	2	4	20	1	1	2	36	0	1	0	0	0	0	0	3	2
1220	20	1	1	2	36	12	0	0	2	4	0.5	1	0	0	0	0	0	1	2
1220	220	1	0	2	39	1	1	0	1	3	0	0	1	1	0	0	0	2	2
1221	1	1	0	1	3	221	1	1	1	39	0	1	1	0	0	0	0	3	2
1221	12	0	0	2	4	21	1	0	1	5	0	0	0	1	0	0	0	2	2
1221	21	1	0	1	5	12	0	0	2	4	0	0	0	1	0	0	0	1	2
1221	221	1	1	1	39	1	1	0	1	3	0	1	1	0	0	0	0	2	2
1222	1	1	0	1	3	222	1	1	2	21	0	0	1	0	0	0	0	3	2
1222	222	1	1	2	21	1	1	0	1	3	0	0	1	0	0	0	0	2	2
1223	1	1	0	1	3	223	1	1	1	39	0	1	1	0	0	0	0	3	2
1223	12	0	0	2	4	23	1	1	1	5	0	0	0	0	0	0	0	3	2
1223	23	1	1	1	5	12	0	0	2	4	0	0	0	0	0	0	0	1	2
1223	223	1	1	1	39	1	1	0	1	3	0	1	1	0	0	0	0	2	2
1224	1	1	0	1	3	224	1	1	2	21	0	0	1	0	0	0	0	3	2
1224	224	1	1	2	21	1	1	0	1	3	0	0	1	0	0	0	0	2	2
1228	1	1	0	1	3	228	0	0	1	58	0	1	0	1	0	0	0	0	2
1228	228	0	0	1	58	1	1	0	1	3	0	1	0	1	0	0	0	2	2
1229	1	1	0	1	3	229	1	1	1	42	0	1	1	0	0	0	0	3	2
1229	229	1	1	1	42	1	1	0	1	3	0	1	1	0	0	0	0	2	2
1230	1	1	0	1	3	230	1	0	1	32	0	1	1	1	0	0	0	2	2
1230	230	1	0	1	32	1	1	0	1	3	0.5	1	1	1	0	0	0	2	2
1231	1	1	0	1	3	231	0	0	2	32	0	0	0	1	0	0	0	1	2
1231	231	0	0	2	32	1	1	0	1	3	0	0	0	1	0	0	0	2	2
1232	1	1	0	1	3	232	1	1	1	32	0	1	1	0	0	0	0	3	2
1232	12	0	0	2	4	32	0	0	2	6	0	1	1	1	0	0	0	1	1
1232	32	0	0	2	6	12	0	0	2	4	0	1	1	1	0	0	0	1	2
1232	232	1	1	1	32	1	1	0	1	3	0.25	1	1	0	0	0	0	2	2
1233	1	1	0	1	3	233	1	1	1	32	0	1	1	0	0	0	0	3	2
1233	12	0	0	2	4	33	0	0	2	6	0	1	1	1	0	0	0	0	1
1233	33	0	0	2	6	12	0	0	2	4	0	1	1	1	0	0	0	1	2
1233	233	1	1	1	32	1	1	0	1	3	0.25	1	1	0	0	0	0	2	2
1234	1	1	0	1	3	234	1	1	1	38	0	1	1	0	0	0	0	3	2
1234	12	0	0	2	4	34	0	0	1	6	0	0	1	1	0	0	0	1	2
1234	34	0	0	1	6	12	0	0	2	4	0	0	1	1	0	0	0	1	2
1234	234	1	1	1	38	1	1	0	1	3	0	1	1	0	0	0	0	2	2
1235	1	1	0	1	3	235	0	0	2	38	0	0	0	1	0	0	0	1	2
1235	12	0	0	2	4	35	1	1	1	7	0	0	0	0	0	0	0	3	2
1235	35	1	1	1	7	12	0	0	2	4	0	0	0	0	0	0	0	1	2
1235	235	0	0	2	38	1	1	0	1	3	0	0	0	1	0	0	0	2	2
1236	12	0	0	2	4	36	1	0	2	7	0	1	0	1	0	0	0	2	2
1236	36	1	0	2	7	12	0	0	2	4	0	1	0	1	0	0	0	1	2
1237	12	0	0	2	4	37	1	0	1	8	0	0	0	1	0	0	0	2	2
1237	37	1	0	1	8	12	0	0	2	4	0	0	0	1	0	0	0	1	2
1238	1	1	0	1	3	238	1	1	1	38	0	1	1	0	0	0	0	3	2
1238	12	0	0	2	4	38	0	0	2	8	0	1	1	1	0	0	0	1	2
1238	38	0	0	2	8	12	0	0	2	4	0.25	1	1	1	0	0	0	1	2
1238	238	1	1	1	38	1	1	0	1	3	0	1	1	0	0	0	0	2	2
1239	1	1	0	1	3	239	1	1	1	38	0	1	1	0	0	0	0	3	2
1239	12	0	0	2	4	39	1	1	2	46	0	1	0	0	0	0	0	3	2
1239	39	1	1	2	46	12	0	0	2	4	0.125	1	0	0	0	0	0	1	2
1239	239	1	1	1	38	1	1	0	1	3	0	1	1	0	0	0	0	2	2
1240	1	1	0	1	3	240	0	0	1	38	0	1	0	1	0	0	0	1	2
1240	12	0	0	2	4	40	0	0	2	8	0	1	1	1	0	0	0	1	1
1240	40	0	0	2	8	12	0	0	2	4	0.125	1	1	1	0	0	0	1	2
1240	240	0	0	1	38	1	1	0	1	3	0	1	0	1	0	0	0	2	2
1241	1	1	0	1	3	241	0	0	2	38	0	0	0	1	0	0	0	1	2
1241	12	0	0	2	4	41	0	0	2	29	0	1	1	1	0	0	0	1	2
1241	41	0	0	2	29	12	0	0	2	4	0.125	1	1	1	0	0	0	1	2
1241	241	0	0	2	38	1	1	0	1	3	0	0	0	1	0	0	0	2	2
1242	1	1	0	1	3	242	0	0	2	6	0	0	0	1	0	0	0	1	2
1242	242	0	0	2	6	1	1	0	1	3	0	0	0	1	0	0	0	2	2
1243	1	1	0	1	3	243	1	0	2	38	0.25	0	1	1	0	0	0	2	1
1243	243	1	0	2	38	1	1	0	1	3	0	0	1	1	0	0	0	2	2
1245	1	1	0	1	3	245	1	1	1	38	0	1	1	0	0	0	0	3	2
1245	245	1	1	1	38	1	1	0	1	3	0	1	1	0	0	0	0	2	2
1246	1	1	0	1	3	246	0	0	1	37	0	1	0	1	0	0	0	1	2
1246	12	0	0	2	4	46	1	1	2	46	0	1	0	0	0	0	0	3	2
1246	46	1	1	2	46	12	0	0	2	4	0.125	1	0	0	0	0	0	1	2
1246	246	0	0	1	37	1	1	0	1	3	0	1	0	1	0	0	0	2	2
1247	1	1	0	1	3	247	0	0	2	37	0	0	0	1	0	0	0	1	2
1247	247	0	0	2	37	1	1	0	1	3	0	0	0	1	0	0	0	2	2
1248	1	1	0	1	3	248	1	0	1	37	0	1	1	1	0	0	0	2	2
1248	12	0	0	2	4	48	0	0	2	2	0	1	1	1	0	0	0	0	2
1248	48	0	0	2	2	12	0	0	2	4	0	1	1	1	0	0	0	1	2
1248	248	1	0	1	37	1	1	0	1	3	0	1	1	1	0	0	0	2	2
1249	1	1	0	1	3	249	1	1	2	37	0.125	0	1	0	0	0	0	3	2
1249	12	0	0	2	4	49	1	1	1	2	0	0	0	0	0	0	0	3	2
1249	49	1	1	1	2	12	0	0	2	4	0	0	0	0	0	0	0	1	2
1249	249	1	1	2	37	1	1	0	1	3	0	0	1	0	0	0	0	2	2
1250	1	1	0	1	3	250	1	1	2	42	0	0	1	0	0	0	0	3	2
1250	12	0	0	2	4	50	0	0	1	2	0	0	1	1	0	0	0	0	2
1250	50	0	0	1	2	12	0	0	2	4	0	0	1	1	0	0	0	1	2
1250	250	1	1	2	42	1	1	0	1	3	0	0	1	0	0	0	0	2	2
1251	1	1	0	1	3	251	1	1	1	63	0	1	1	0	0	0	0	3	2
1251	12	0	0	2	4	51	0	0	2	2	0.25	1	1	1	0	0	0	1	2
1251	51	0	0	2	2	12	0	0	2	4	0	1	1	1	0	0	0	1	2
1251	251	1	1	1	63	1	1	0	1	3	0	1	1	0	0	0	0	2	2
1252	1	1	0	1	3	252	1	1	2	17	0.125	0	1	0	0	0	0	3	2
1252	252	1	1	2	17	1	1	0	1	3	0	0	1	0	0	0	0	2	2
1253	1	1	0	1	3	253	1	1	1	37	0	1	1	0	0	0	0	3	2
1253	12	0	0	2	4	53	1	1	2	47	0	1	0	0	0	0	0	3	2
1253	53	1	1	2	47	12	0	0	2	4	0	1	0	0	0	0	0	1	2
1253	253	1	1	1	37	1	1	0	1	3	0	1	1	0	0	0	0	2	2
1254	1	1	0	1	3	254	1	1	2	12	0	0	1	0	0	0	0	3	2
1254	254	1	1	2	12	1	1	0	1	3	0	0	1	0	0	0	0	2	2
1255	1	1	0	1	3	255	1	1	1	37	0	1	1	0	0	0	0	3	2
1255	255	1	1	1	37	1	1	0	1	3	0	1	1	0	0	0	0	2	2
1256	1	1	0	1	3	256	1	1	1	37	0.25	1	1	0	0	0	0	3	1
1256	12	0	0	2	4	56	1	1	2	9	0	1	0	0	0	0	0	3	2
1256	56	1	1	2	9	12	0	0	2	4	0	1	0	0	0	0	0	1	2
1256	256	1	1	1	37	1	1	0	1	3	0	1	1	0	0	0	0	2	2
1257	1	1	0	1	3	257	1	0	1	43	0.25	1	1	1	0	0	0	2	2
1257	12	0	0	2	4	57	1	0	2	29	0.5	1	0	1	0	0	0	2	2
1257	57	1	0	2	29	12	0	0	2	4	0	1	0	1	0	0	0	1	2
1257	257	1	0	1	43	1	1	0	1	3	0	1	1	1	0	0	0	2	2
1258	1	1	0	1	3	258	0	0	2	43	0	0	0	1	0	0	0	1	2
1258	12	0	0	2	4	58	1	1	2	64	0.25	1	0	0	0	0	0	3	2
1258	58	1	1	2	64	12	0	0	2	4	0	1	0	0	0	0	0	1	2
1258	258	0	0	2	43	1	1	0	1	3	0	0	0	1	0	0	0	2	2
1259	1	1	0	1	3	259	1	1	1	65	0	1	1	0	0	0	0	3	2
1259	12	0	0	2	4	59	0	0	2	9	0.25	1	1	1	0	0	0	1	1
1259	59	0	0	2	9	12	0	0	2	4	0	1	1	1	0	0	0	1	2
1259	259	1	1	1	65	1	1	0	1	3	0	1	1	0	0	0	0	2	2
1260	1	1	0	1	3	260	1	1	1	64	0.25	1	1	0	0	0	0	3	2
1260	12	0	0	2	4	60	1	1	1	9	0.25	0	0	0	0	0	0	3	2
1260	60	1	1	1	9	12	0	0	2	4	0	0	0	0	0	0	0	1	2
1260	260	1	1	1	64	1	1	0	1	3	0	1	1	0	0	0	0	2	2
1261	1	1	0	1	3	261	0	0	2	46	0.25	0	0	1	0	0	0	1	2
1261	12	0	0	2	4	61	1	1	1	9	0	0	0	0	0	0	0	3	2
1261	61	1	1	1	9	12	0	0	2	4	0	0	0	0	0	0	0	1	2
1261	261	0	0	2	46	1	1	0	1	3	0	0	0	1	0	0	0	2	2
1262	12	0	0	2	4	62	1	1	2	34	0	1	0	0	0	0	0	3	2
1262	62	1	1	2	34	12	0	0	2	4	0	1	0	0	0	0	0	1	2
1263	1	1	0	1	3	263	1	0	2	5	0	0	1	1	0	0	0	2	2
1263	263	1	0	2	5	1	1	0	1	3	0	0	1	1	0	0	0	2	2
1264	1	1	0	1	3	264	1	0	2	63	0	0	1	1	0	0	0	2	2
1264	264	1	0	2	63	1	1	0	1	3	0	0	1	1	0	0	0	2	2
1265	12	0	0	2	4	65	1	0	1	11	0	0	0	1	0	0	0	2	2
1265	65	1	0	1	11	12	0	0	2	4	0	0	0	1	0	0	0	1	2
1266	1	1	0	1	3	266	1	0	1	30	0	1	1	1	0	0	0	2	2
1266	12	0	0	2	4	66	0	0	2	11	0	1	1	1	0	0	0	0	2
1266	66	0	0	2	11	12	0	0	2	4	0	1	1	1	0	0	0	1	2
1266	266	1	0	1	30	1	1	0	1	3	0	1	1	1	0	0	0	2	2
1267	12	0	0	2	4	67	1	0	2	56	0	1	0	1	0	0	0	2	2
1267	67	1	0	2	56	12	0	0	2	4	0	1	0	1	0	0	0	1	2
1268	12	0	0	2	4	68	1	1	1	59	0	0	0	0	0	0	0	3	2
1268	68	1	1	1	59	12	0	0	2	4	0	0	0	0	0	0	0	1	2
1269	12	0	0	2	4	69	1	1	2	60	0	1	0	0	0	0	0	3	2
1269	69	1	1	2	60	12	0	0	2	4	0	1	0	0	0	0	0	1	2
1270	1	1	0	1	3	270	0	0	1	44	0	1	0	1	0	0	0	0	1
1270	12	0	0	2	4	70	1	0	1	11	0	0	0	1	0	0	0	2	1
1270	70	1	0	1	11	12	0	0	2	4	0	0	0	1	0	0	0	1	2
1270	270	0	0	1	44	1	1	0	1	3	0	1	0	1	0	0	0	2	2
1271	1	1	0	1	3	271	0	0	1	46	0	1	0	1	0	0	0	1	2
1271	12	0	0	2	4	71	1	1	1	11	0	0	0	0	0	0	0	3	2
1271	71	1	1	1	11	12	0	0	2	4	0	0	0	0	0	0	0	1	2
1271	271	0	0	1	46	1	1	0	1	3	0	1	0	1	0	0	0	2	2
1272	1	1	0	1	3	272	0	0	2	46	0	0	0	1	0	0	0	0	2
1272	12	0	0	2	4	72	1	1	1	11	0	0	0	0	0	0	0	3	2
1272	72	1	1	1	11	12	0	0	2	4	0	0	0	0	0	0	0	1	2
1272	272	0	0	2	46	1	1	0	1	3	0	0	0	1	0	0	0	2	2
1273	1	1	0	1	3	273	1	1	1	46	0	1	1	0	0	0	0	3	1
1273	12	0	0	2	4	73	1	1	1	51	0	0	0	0	0	0	0	3	2
1273	73	1	1	1	51	12	0	0	2	4	0	0	0	0	0	0	0	1	2
1273	273	1	1	1	46	1	1	0	1	3	0	1	1	0	0	0	0	2	2
1274	1	1	0	1	3	274	1	1	1	46	0	1	1	0	0	0	0	3	2
1274	12	0	0	2	4	74	1	1	2	51	0	1	0	0	0	0	0	3	2
1274	74	1	1	2	51	12	0	0	2	4	0.125	1	0	0	0	0	0	1	2
1274	274	1	1	1	46	1	1	0	1	3	0	1	1	0	0	0	0	2	2
1275	1	1	0	1	3	275	1	1	1	46	0	1	1	0	0	0	0	3	2
1275	12	0	0	2	4	75	0	0	1	12	0	0	1	1	0	0	0	1	2
1275	75	0	0	1	12	12	0	0	2	4	0	0	1	1	0	0	0	1	2
1275	275	1	1	1	46	1	1	0	1	3	0	1	1	0	0	0	0	2	2
1276	12	0	0	2	4	76	1	1	2	12	0	1	0	0	0	0	0	3	2
1276	76	1	1	2	12	12	0	0	2	4	0	1	0	0	0	0	0	1	2
1278	1	1	0	1	3	278	1	1	1	46	0	1	1	0	0	0	0	3	2
1278	12	0	0	2	4	78	1	1	1	12	0	0	0	0	0	0	0	3	2
1278	78	1	1	1	12	12	0	0	2	4	0	0	0	0	0	0	0	1	2
1278	278	1	1	1	46	1	1	0	1	3	0	1	1	0	0	0	0	2	2
1279	1	1	0	1	3	279	1	1	1	44	0	1	1	0	0	0	0	3	2
1279	12	0	0	2	4	79	1	1	1	12	0	0	0	0	0	0	0	3	2
1279	79	1	1	1	12	12	0	0	2	4	0	0	0	0	0	0	0	1	2
1279	279	1	1	1	44	1	1	0	1	3	0	1	1	0	0	0	0	2	2
1280	1	1	0	1	3	280	0	0	2	27	0	0	0	1	0	0	0	0	1
1280	12	0	0	2	4	80	0	0	1	13	0	0	1	1	0	0	0	1	2
1280	80	0	0	1	13	12	0	0	2	4	0	0	1	1	0	0	0	1	2
1280	280	0	0	2	27	1	1	0	1	3	0	0	0	1	0	0	0	2	2
1281	1	1	0	1	3	281	1	1	2	16	0.25	0	1	0	0	0	0	3	2
1281	12	0	0	2	4	81	1	0	2	13	0	1	0	1	0	0	0	2	2
1281	81	1	0	2	13	12	0	0	2	4	0.25	1	0	1	0	0	0	1	2
1281	281	1	1	2	16	1	1	0	1	3	0.25	0	1	0	0	0	0	2	2
1282	12	0	0	2	4	82	1	0	1	13	0	0	0	1	0	0	0	2	2
1282	82	1	0	1	13	12	0	0	2	4	0.125	0	0	1	0	0	0	1	2
1283	1	1	0	1	3	283	1	1	2	38	0.125	0	1	0	0	0	0	3	2
1283	12	0	0	2	4	83	1	1	2	36	0	1	0	0	0	0	0	3	2
1283	83	1	1	2	36	12	0	0	2	4	0.125	1	0	0	0	0	0	1	2
1283	283	1	1	2	38	1	1	0	1	3	0	0	1	0	0	0	0	2	2
1284	12	0	0	2	4	84	1	1	1	13	0	0	0	0	0	0	0	3	2
1284	84	1	1	1	13	12	0	0	2	4	0.125	0	0	0	0	0	0	1	2
1285	1	1	0	1	3	285	0	0	2	16	0.125	0	0	1	0	0	0	0	2
1285	12	0	0	2	4	85	1	0	1	17	0	0	0	1	0	0	0	2	2
1285	85	1	0	1	17	12	0	0	2	4	0	0	0	1	0	0	0	1	2
1285	285	0	0	2	16	1	1	0	1	3	0	0	0	1	0	0	0	2	2
1286	1	1	0	1	3	286	0	0	2	16	0.125	0	0	1	0	0	0	1	1
1286	12	0	0	2	4	86	0	0	2	17	0	1	1	1	0	0	0	1	2
1286	86	0	0	2	17	12	0	0	2	4	0	1	1	1	0	0	0	1	2
1286	286	0	0	2	16	1	1	0	1	3	0	0	0	1	0	0	0	2	2
1287	1	1	0	1	3	287	1	0	1	66	0.125	1	1	1	0	0	0	2	2
1287	287	1	0	1	66	1	1	0	1	3	0	1	1	1	0	0	0	2	2
1288	1	1	0	1	3	288	1	0	2	66	0.125	0	1	1	0	0	0	2	2
1288	12	0	0	2	4	88	1	1	2	17	0	1	0	0	0	0	0	3	2
1288	88	1	1	2	17	12	0	0	2	4	0	1	0	0	0	0	0	1	2
1288	288	1	0	2	66	1	1	0	1	3	0	0	1	1	0	0	0	2	2
1289	1	1	0	1	3	289	1	1	1	17	0	1	1	0	0	0	0	3	2
1289	12	0	0	2	4	89	1	1	2	17	0	1	0	0	0	0	0	3	1
1289	89	1	1	2	17	12	0	0	2	4	0	1	0	0	0	0	0	1	2
1289	289	1	1	1	17	1	1	0	1	3	0	1	1	0	0	0	0	2	2
1290	12	0	0	2	4	90	0	0	1	17	0	0	1	1	0	0	0	1	1
1290	90	0	0	1	17	12	0	0	2	4	0	0	1	1	0	0	0	1	2
1291	1	1	0	1	3	291	1	1	2	46	0	0	1	0	0	0	0	3	2
1291	12	0	0	2	4	91	1	0	1	19	0	0	0	1	0	0	0	2	2
1291	91	1	0	1	19	12	0	0	2	4	0	0	0	1	0	0	0	1	2
1291	291	1	1	2	46	1	1	0	1	3	0	0	1	0	0	0	0	2	2
1292	1	1	0	1	3	292	1	1	1	16	0	1	1	0	0	0	0	3	2
1292	12	0	0	2	4	92	0	0	2	19	0	1	1	1	0	0	0	1	2
1292	92	0	0	2	19	12	0	0	2	4	0	1	1	1	0	0	0	1	2
1292	292	1	1	1	16	1	1	0	1	3	0	1	1	0	0	0	0	2	2
1293	1	1	0	1	3	293	1	1	2	37	0	0	1	0	0	0	0	3	2
1293	293	1	1	2	37	1	1	0	1	3	0	0	1	0	0	0	0	2	2
1294	1	1	0	1	3	294	1	1	2	66	0	0	1	0	0	0	0	3	2
1294	294	1	1	2	66	1	1	0	1	3	0	0	1	0	0	0	0	2	2
1296	1	1	0	1	3	296	0	0	2	17	0	0	0	1	0	0	0	1	1
1296	12	0	0	2	4	96	1	1	2	19	0.25	1	0	0	0	0	0	3	1
1296	96	1	1	2	19	12	0	0	2	4	0	1	0	0	0	0	0	1	2
1296	296	0	0	2	17	1	1	0	1	3	0	0	0	1	0	0	0	2	2
1298	12	0	0	2	4	98	1	0	2	59	0	1	0	1	0	0	0	2	2
1298	98	1	0	2	59	12	0	0	2	4	0	1	0	1	0	0	0	1	2
1299	12	0	0	2	4	99	1	1	2	58	0	1	0	0	0	0	0	3	2
1299	99	1	1	2	58	12	0	0	2	4	0	1	0	0	0	0	0	1	2
1300	1	1	0	1	3	300	1	1	2	55	0	0	1	0	0	0	0	3	2
1300	300	1	1	2	55	1	1	0	1	3	0	0	1	0	0	0	0	2	2
1301	1	1	0	1	3	301	1	1	1	51	0	1	1	0	0	0	0	3	2
1301	301	1	1	1	51	1	1	0	1	3	0	1	1	0	0	0	0	2	2
1303	1	1	0	1	3	303	0	0	2	34	0	0	0	1	0	0	0	1	2
1303	303	0	0	2	34	1	1	0	1	3	0	0	0	1	0	0	0	2	2
1305	1	1	0	1	3	305	0	0	2	41	0	0	0	1	0	0	0	0	2
1305	305	0	0	2	41	1	1	0	1	3	0	0	0	1	0	0	0	2	2
1307	1	1	0	1	3	307	1	1	1	41	0	1	1	0	0	0	0	3	2
1307	307	1	1	1	41	1	1	0	1	3	0	1	1	0	0	0	0	2	2
1308	1	1	0	1	3	308	0	0	2	31	0.125	0	0	1	0	0	0	1	2
1308	308	0	0	2	31	1	1	0	1	3	0	0	0	1	0	0	0	2	2
1309	1	1	0	1	3	309	1	0	2	31	0.125	0	1	1	0	0	0	2	2
1309	309	1	0	2	31	1	1	0	1	3	0	0	1	1	0	0	0	2	2
1313	1	1	0	1	3	313	1	1	1	31	0.25	1	1	0	0	0	0	3	1
1313	313	1	1	1	31	1	1	0	1	3	0	1	1	0	0	0	0	2	2
1314	1	1	0	1	3	314	1	0	1	41	0.25	1	1	1	0	0	0	2	2
1314	314	1	0	1	41	1	1	0	1	3	0	1	1	1	0	0	0	2	2
1315	1	1	0	1	3	315	1	1	1	62	0	1	1	0	0	0	0	3	2
1315	315	1	1	1	62	1	1	0	1	3	0	1	1	0	0	0	0	2	2
1318	1	1	0	1	3	318	1	1	2	38	0	0	1	0	0	0	0	3	2
1318	318	1	1	2	38	1	1	0	1	3	0	0	1	0	0	0	0	2	2
1319	1	1	0	1	3	319	0	0	1	41	0	1	0	1	0	0	0	1	2
1319	319	0	0	1	41	1	1	0	1	3	0	1	0	1	0	0	0	2	2
1401	1	1	0	1	3	401	1	1	2	2	0.25	0	1	0	0	0	0	3	1
1401	401	1	1	2	2	1	1	0	1	3	0	0	1	0	0	0	0	2	2
1402	1	1	0	1	3	402	1	1	1	2	0	1	1	0	0	0	0	3	1
1402	402	1	1	1	2	1	1	0	1	3	0	1	1	0	0	0	0	2	2
1403	1	1	0	1	3	403	1	1	2	2	0	0	1	0	0	0	0	3	1
1403	403	1	1	2	2	1	1	0	1	3	0	0	1	0	0	0	0	2	2
1404	1	1	0	1	3	404	1	1	1	2	0	1	1	0	0	0	0	3	1
1404	404	1	1	1	2	1	1	0	1	3	0	1	1	0	0	0	0	2	2
1405	1	1	0	1	3	405	1	1	2	4	0	0	1	0	0	0	0	3	2
1405	405	1	1	2	4	1	1	0	1	3	0	0	1	0	0	0	0	2	2
1406	1	1	0	1	3	406	1	1	2	5	0	0	1	0	0	0	0	3	1
1406	406	1	1	2	5	1	1	0	1	3	0.25	0	1	0	0	0	0	2	2
1408	1	1	0	1	3	408	1	1	1	6	0	1	1	0	0	0	0	3	1
1408	408	1	1	1	6	1	1	0	1	3	0	1	1	0	0	0	0	2	2
1409	1	1	0	1	3	409	1	1	2	7	0	0	1	0	0	0	0	3	1
1409	409	1	1	2	7	1	1	0	1	3	0	0	1	0	0	0	0	2	2
1410	1	1	0	1	3	410	1	1	1	46	0.125	1	1	0	0	0	0	3	1
1410	410	1	1	1	46	1	1	0	1	3	0	1	1	0	0	0	0	2	2
1411	1	1	0	1	3	411	1	1	2	46	0.125	0	1	0	0	0	0	3	1
1411	411	1	1	2	46	1	1	0	1	3	0	0	1	0	0	0	0	2	2
1412	1	1	0	1	3	412	1	0	2	9	0	0	1	1	0	0	0	2	2
1412	412	1	0	2	9	1	1	0	1	3	0	0	1	1	0	0	0	2	2
1413	1	1	0	1	3	413	1	1	1	10	0	1	1	0	0	0	0	3	1
1413	413	1	1	1	10	1	1	0	1	3	0.125	1	1	0	0	0	0	2	2
1414	1	1	0	1	3	414	1	1	1	67	0	1	1	0	0	0	0	3	1
1414	414	1	1	1	67	1	1	0	1	3	0	1	1	0	0	0	0	2	2
1415	1	1	0	1	3	415	1	1	2	67	0.25	0	1	0	0	0	0	3	1
1415	415	1	1	2	67	1	1	0	1	3	0	0	1	0	0	0	0	2	2
1416	1	1	0	1	3	416	1	1	2	47	0.25	0	1	0	0	0	0	3	2
1416	14	1	1	2	57	16	1	0	2	2	0.5	1	1	0	0	0	0	2	2
1416	16	1	0	2	2	14	1	1	2	57	0.5	1	1	0	0	0	0	3	2
1416	416	1	1	2	47	1	1	0	1	3	0.125	0	1	0	0	0	0	2	2
1417	1	1	0	1	3	417	1	1	2	11	0	0	1	0	0	0	0	3	1
1417	14	1	1	2	57	17	1	1	1	4	0	0	1	1	0	0	0	3	2
1417	17	1	1	1	4	14	1	1	2	57	1	0	1	1	0	0	0	3	2
1417	417	1	1	2	11	1	1	0	1	3	0	0	1	0	0	0	0	2	2
1418	1	1	0	1	3	418	1	1	1	13	0	1	1	0	0	0	0	3	1
1418	14	1	1	2	57	18	1	1	1	4	0	0	1	1	0	0	0	3	2
1418	18	1	1	1	4	14	1	1	2	57	0.5	0	1	1	0	0	0	3	2
1418	418	1	1	1	13	1	1	0	1	3	0	1	1	0	0	0	0	2	2
1419	1	1	0	1	3	419	1	0	2	14	0.125	0	1	1	0	0	0	2	2
1419	419	1	0	2	14	1	1	0	1	3	0	0	1	1	0	0	0	2	2
1420	1	1	0	1	3	420	1	0	2	14	0	0	1	1	0	0	0	2	1
1420	14	1	1	2	57	20	1	1	2	36	0	1	1	1	0	0	0	3	2
1420	20	1	1	2	36	14	1	1	2	57	0.5	1	1	1	0	0	0	3	2
1420	420	1	0	2	14	1	1	0	1	3	0.25	0	1	1	0	0	0	2	2
1421	14	1	1	2	57	21	1	0	1	5	0	0	1	0	0	0	0	2	2
1421	21	1	0	1	5	14	1	1	2	57	0	0	1	0	0	0	0	3	2
1422	1	1	0	1	3	422	1	1	2	14	0	0	1	0	0	0	0	3	1
1422	422	1	1	2	14	1	1	0	1	3	0.25	0	1	0	0	0	0	2	2
1423	1	1	0	1	3	423	1	1	1	66	0	1	1	0	0	0	0	3	2
1423	14	1	1	2	57	23	1	1	1	5	0	0	1	1	0	0	0	3	2
1423	23	1	1	1	5	14	1	1	2	57	0	0	1	1	0	0	0	3	2
1423	423	1	1	1	66	1	1	0	1	3	0	1	1	0	0	0	0	2	2
1424	1	1	0	1	3	424	1	1	1	66	0.125	1	1	0	0	0	0	3	2
1424	424	1	1	1	66	1	1	0	1	3	0	1	1	0	0	0	0	2	2
1425	1	1	0	1	3	425	1	1	2	34	0.125	0	1	0	0	0	0	3	2
1425	425	1	1	2	34	1	1	0	1	3	0.25	0	1	0	0	0	0	2	2
1426	1	1	0	1	3	426	1	1	1	24	0	1	1	0	0	0	0	3	1
1426	426	1	1	1	24	1	1	0	1	3	0.25	1	1	0	0	0	0	2	2
1427	1	1	0	1	3	427	1	1	2	24	0	0	1	0	0	0	0	3	1
1427	427	1	1	2	24	1	1	0	1	3	0.25	0	1	0	0	0	0	2	2
1428	1	1	0	1	3	428	1	1	1	17	0	1	1	0	0	0	0	3	1
1428	428	1	1	1	17	1	1	0	1	3	0	1	1	0	0	0	0	2	2
1429	1	1	0	1	3	429	1	1	1	17	0	1	1	0	0	0	0	3	1
1429	429	1	1	1	17	1	1	0	1	3	0	1	1	0	0	0	0	2	2
1430	1	1	0	1	3	430	1	1	1	17	0	1	1	0	0	0	0	3	1
1430	430	1	1	1	17	1	1	0	1	3	0	1	1	0	0	0	0	2	2
1431	1	1	0	1	3	431	1	1	1	17	0	1	1	0	0	0	0	3	1
1431	431	1	1	1	17	1	1	0	1	3	0	1	1	0	0	0	0	2	2
1432	14	1	1	2	57	32	0	0	2	6	0	1	0	0	0	0	0	1	1
1432	32	0	0	2	6	14	1	1	2	57	0	1	0	0	0	0	0	3	2
1433	1	1	0	1	3	433	1	1	2	30	0	0	1	0	0	0	0	3	2
1433	14	1	1	2	57	33	0	0	2	6	0	1	0	0	0	0	0	0	1
1433	33	0	0	2	6	14	1	1	2	57	0	1	0	0	0	0	0	3	2
1433	433	1	1	2	30	1	1	0	1	3	0	0	1	0	0	0	0	2	2
1434	1	1	0	1	3	434	1	1	2	4	0.25	0	1	0	0	0	0	3	2
1434	14	1	1	2	57	34	0	0	1	6	0	0	0	0	0	0	0	1	2
1434	34	0	0	1	6	14	1	1	2	57	0	0	0	0	0	0	0	3	2
1434	434	1	1	2	4	1	1	0	1	3	0	0	1	0	0	0	0	2	2
1435	14	1	1	2	57	35	1	1	1	7	0	0	1	1	0	0	0	3	2
1435	35	1	1	1	7	14	1	1	2	57	0	0	1	1	0	0	0	3	2
1436	14	1	1	2	57	36	1	0	2	7	0	1	1	0	0	0	0	2	2
1436	36	1	0	2	7	14	1	1	2	57	0	1	1	0	0	0	0	3	2
1437	1	1	0	1	3	437	1	1	1	19	0	1	1	0	0	0	0	3	1
1437	14	1	1	2	57	37	1	0	1	8	0	0	1	0	0	0	0	2	2
1437	37	1	0	1	8	14	1	1	2	57	0	0	1	0	0	0	0	3	2
1437	437	1	1	1	19	1	1	0	1	3	0.25	1	1	0	0	0	0	2	2
1438	1	1	0	1	3	438	1	1	1	20	0.125	1	1	0	0	0	0	3	1
1438	14	1	1	2	57	38	0	0	2	8	0	1	0	0	0	0	0	1	2
1438	38	0	0	2	8	14	1	1	2	57	0.25	1	0	0	0	0	0	3	2
1438	438	1	1	1	20	1	1	0	1	3	0	1	1	0	0	0	0	2	2
1439	1	1	0	1	3	439	1	1	2	20	0	0	1	0	0	0	0	3	1
1439	14	1	1	2	57	39	1	1	2	46	0	1	1	1	0	0	0	3	2
1439	39	1	1	2	46	14	1	1	2	57	0.125	1	1	1	0	0	0	3	2
1439	439	1	1	2	20	1	1	0	1	3	0	0	1	0	0	0	0	2	2
1440	1	1	0	1	3	440	1	1	1	20	0	1	1	0	0	0	0	3	1
1440	14	1	1	2	57	40	0	0	2	8	0	1	0	0	0	0	0	1	1
1440	40	0	0	2	8	14	1	1	2	57	0.125	1	0	0	0	0	0	3	2
1440	440	1	1	1	20	1	1	0	1	3	0	1	1	0	0	0	0	2	2
1441	1	1	0	1	3	441	1	1	1	21	0	1	1	0	0	0	0	3	1
1441	14	1	1	2	57	41	0	0	2	29	0	1	0	0	0	0	0	1	2
1441	41	0	0	2	29	14	1	1	2	57	0.125	1	0	0	0	0	0	3	2
1441	441	1	1	1	21	1	1	0	1	3	0	1	1	0	0	0	0	2	2
1442	1	1	0	1	3	442	1	1	2	21	0	0	1	0	0	0	0	3	1
1442	442	1	1	2	21	1	1	0	1	3	0	0	1	0	0	0	0	2	2
1443	1	1	0	1	3	443	1	1	1	22	0	1	1	0	0	0	0	3	1
1443	443	1	1	1	22	1	1	0	1	3	0	1	1	0	0	0	0	2	2
1444	1	1	0	1	3	444	1	1	1	22	0	1	1	0	0	0	0	3	1
1444	444	1	1	1	22	1	1	0	1	3	0	1	1	0	0	0	0	2	2
1445	1	1	0	1	3	445	0	0	2	23	0.125	0	0	1	0	0	0	0	2
1445	445	0	0	2	23	1	1	0	1	3	0	0	0	1	0	0	0	2	2
1446	1	1	0	1	3	446	1	1	1	23	0	1	1	0	0	0	0	3	2
1446	14	1	1	2	57	46	1	1	2	46	0	1	1	1	0	0	0	3	2
1446	46	1	1	2	46	14	1	1	2	57	0.125	1	1	1	0	0	0	3	2
1446	446	1	1	1	23	1	1	0	1	3	0	1	1	0	0	0	0	2	2
1448	1	1	0	1	3	448	1	1	2	20	0	0	1	0	0	0	0	3	2
1448	14	1	1	2	57	48	0	0	2	2	0	1	0	0	0	0	0	0	2
1448	48	0	0	2	2	14	1	1	2	57	0	1	0	0	0	0	0	3	2
1448	448	1	1	2	20	1	1	0	1	3	0	0	1	0	0	0	0	2	2
1449	1	1	0	1	3	449	1	1	1	23	0.0625	1	1	0	0	0	0	3	2
1449	14	1	1	2	57	49	1	1	1	2	0	0	1	1	0	0	0	3	2
1449	49	1	1	1	2	14	1	1	2	57	0	0	1	1	0	0	0	3	2
1449	449	1	1	1	23	1	1	0	1	3	0	1	1	0	0	0	0	2	2
1450	1	1	0	1	3	450	1	1	2	27	0.125	0	1	0	0	0	0	3	1
1450	14	1	1	2	57	50	0	0	1	2	0	0	0	0	0	0	0	0	2
1450	50	0	0	1	2	14	1	1	2	57	0	0	0	0	0	0	0	3	2
1450	450	1	1	2	27	1	1	0	1	3	0.25	0	1	0	0	0	0	2	2
1451	1	1	0	1	3	451	1	1	1	27	0	1	1	0	0	0	0	3	1
1451	14	1	1	2	57	51	0	0	2	2	0.125	1	0	0	0	0	0	1	2
1451	51	0	0	2	2	14	1	1	2	57	0	1	0	0	0	0	0	3	2
1451	451	1	1	1	27	1	1	0	1	3	0.25	1	1	0	0	0	0	2	2
1452	1	1	0	1	3	452	1	1	2	44	0	0	1	0	0	0	0	3	2
1452	452	1	1	2	44	1	1	0	1	3	0.125	0	1	0	0	0	0	2	2
1453	14	1	1	2	57	53	1	1	2	47	0	1	1	1	0	0	0	3	2
1453	53	1	1	2	47	14	1	1	2	57	0	1	1	1	0	0	0	3	2
1454	1	1	0	1	3	454	1	1	1	29	0	1	1	0	0	0	0	3	1
1454	454	1	1	1	29	1	1	0	1	3	0.125	1	1	0	0	0	0	2	2
1455	1	1	0	1	3	455	1	1	1	29	0	1	1	0	0	0	0	3	1
1455	455	1	1	1	29	1	1	0	1	3	0.125	1	1	0	0	0	0	2	2
1456	1	1	0	1	3	456	1	1	2	15	0	0	1	0	0	0	0	3	2
1456	14	1	1	2	57	56	1	1	2	9	0	1	1	1	0	0	0	3	2
1456	56	1	1	2	9	14	1	1	2	57	0	1	1	1	0	0	0	3	2
1456	456	1	1	2	15	1	1	0	1	3	0.125	0	1	0	0	0	0	2	2
1457	1	1	0	1	3	457	1	1	2	29	0	0	1	0	0	0	0	3	1
1457	14	1	1	2	57	57	1	0	2	29	0.25	1	1	0	0	0	0	2	2
1457	57	1	0	2	29	14	1	1	2	57	0	1	1	0	0	0	0	3	2
1457	457	1	1	2	29	1	1	0	1	3	0.125	0	1	0	0	0	0	2	2
1458	1	1	0	1	3	458	1	1	1	23	0	1	1	0	0	0	0	3	2
1458	14	1	1	2	57	58	1	1	2	64	0.125	1	1	1	0	0	0	3	2
1458	58	1	1	2	64	14	1	1	2	57	0	1	1	1	0	0	0	3	2
1458	458	1	1	1	23	1	1	0	1	3	0.125	1	1	0	0	0	0	2	2
1459	1	1	0	1	3	459	1	1	2	30	0	0	1	0	0	0	0	3	2
1459	14	1	1	2	57	59	0	0	2	9	0.125	1	0	0	0	0	0	1	1
1459	59	0	0	2	9	14	1	1	2	57	0	1	0	0	0	0	0	3	2
1459	459	1	1	2	30	1	1	0	1	3	0	0	1	0	0	0	0	2	2
1460	1	1	0	1	3	460	1	1	1	30	0	1	1	0	0	0	0	3	1
1460	14	1	1	2	57	60	1	1	1	9	0.125	0	1	1	0	0	0	3	2
1460	60	1	1	1	9	14	1	1	2	57	0	0	1	1	0	0	0	3	2
1460	460	1	1	1	30	1	1	0	1	3	0	1	1	0	0	0	0	2	2
1461	1	1	0	1	3	461	1	1	1	30	0	1	1	0	0	0	0	3	1
1461	14	1	1	2	57	61	1	1	1	9	0	0	1	1	0	0	0	3	2
1461	61	1	1	1	9	14	1	1	2	57	0	0	1	1	0	0	0	3	2
1461	461	1	1	1	30	1	1	0	1	3	0	1	1	0	0	0	0	2	2
1462	1	1	0	1	3	462	1	1	1	33	0	1	1	0	0	0	0	3	1
1462	14	1	1	2	57	62	1	1	2	34	0	1	1	1	0	0	0	3	2
1462	62	1	1	2	34	14	1	1	2	57	0	1	1	1	0	0	0	3	2
1462	462	1	1	1	33	1	1	0	1	3	0	1	1	0	0	0	0	2	2
1463	1	1	0	1	3	463	1	1	2	33	0	0	1	0	0	0	0	3	1
1463	463	1	1	2	33	1	1	0	1	3	0	0	1	0	0	0	0	2	2
1464	1	1	0	1	3	464	1	1	2	15	0	0	1	0	0	0	0	3	1
1464	464	1	1	2	15	1	1	0	1	3	0	0	1	0	0	0	0	2	2
1465	1	1	0	1	3	465	1	1	1	15	0	1	1	0	0	0	0	3	1
1465	14	1	1	2	57	65	1	0	1	11	0	0	1	0	0	0	0	2	2
1465	65	1	0	1	11	14	1	1	2	57	0	0	1	0	0	0	0	3	2
1465	465	1	1	1	15	1	1	0	1	3	0	1	1	0	0	0	0	2	2
1466	1	1	0	1	3	466	1	1	1	15	0	1	1	0	0	0	0	3	1
1466	14	1	1	2	57	66	0	0	2	11	0	1	0	0	0	0	0	0	2
1466	66	0	0	2	11	14	1	1	2	57	0	1	0	0	0	0	0	3	2
1466	466	1	1	1	15	1	1	0	1	3	0	1	1	0	0	0	0	2	2
1467	14	1	1	2	57	67	1	0	2	56	0	1	1	0	0	0	0	2	2
1467	67	1	0	2	56	14	1	1	2	57	0	1	1	0	0	0	0	3	2
1468	14	1	1	2	57	68	1	1	1	59	0	0	1	1	0	0	0	3	2
1468	68	1	1	1	59	14	1	1	2	57	0	0	1	1	0	0	0	3	2
1469	1	1	0	1	3	469	1	1	1	35	0	1	1	0	0	0	0	3	1
1469	14	1	1	2	57	69	1	1	2	60	0	1	1	1	0	0	0	3	2
1469	69	1	1	2	60	14	1	1	2	57	0	1	1	1	0	0	0	3	2
1469	469	1	1	1	35	1	1	0	1	3	0.25	1	1	0	0	0	0	2	2
1470	1	1	0	1	3	470	1	1	1	35	0	1	1	0	0	0	0	3	1
1470	14	1	1	2	57	70	1	0	1	11	0	0	1	0	0	0	0	2	1
1470	70	1	0	1	11	14	1	1	2	57	0	0	1	0	0	0	0	3	2
1470	470	1	1	1	35	1	1	0	1	3	0.25	1	1	0	0	0	0	2	2
1471	1	1	0	1	3	471	1	1	2	28	0	0	1	0	0	0	0	3	2
1471	14	1	1	2	57	71	1	1	1	11	0	0	1	1	0	0	0	3	2
1471	71	1	1	1	11	14	1	1	2	57	0	0	1	1	0	0	0	3	2
1471	471	1	1	2	28	1	1	0	1	3	0	0	1	0	0	0	0	2	2
1472	1	1	0	1	3	472	1	1	2	41	0	0	1	0	0	0	0	3	2
1472	14	1	1	2	57	72	1	1	1	11	0	0	1	1	0	0	0	3	2
1472	72	1	1	1	11	14	1	1	2	57	0	0	1	1	0	0	0	3	2
1472	472	1	1	2	41	1	1	0	1	3	0	0	1	0	0	0	0	2	2
1473	1	1	0	1	3	473	1	1	1	36	0	1	1	0	0	0	0	3	1
1473	14	1	1	2	57	73	1	1	1	51	0	0	1	1	0	0	0	3	2
1473	73	1	1	1	51	14	1	1	2	57	0	0	1	1	0	0	0	3	2
1473	473	1	1	1	36	1	1	0	1	3	0	1	1	0	0	0	0	2	2
1474	14	1	1	2	57	74	1	1	2	51	0	1	1	1	0	0	0	3	2
1474	74	1	1	2	51	14	1	1	2	57	0.125	1	1	1	0	0	0	3	2
1475	1	1	0	1	3	475	1	1	2	37	0	0	1	0	0	0	0	3	1
1475	14	1	1	2	57	75	0	0	1	12	0	0	0	0	0	0	0	1	2
1475	75	0	0	1	12	14	1	1	2	57	0	0	0	0	0	0	0	3	2
1475	475	1	1	2	37	1	1	0	1	3	0	0	1	0	0	0	0	2	2
1476	1	1	0	1	3	476	1	1	1	37	0.125	1	1	0	0	0	0	3	1
1476	14	1	1	2	57	76	1	1	2	12	0	1	1	1	0	0	0	3	2
1476	76	1	1	2	12	14	1	1	2	57	0	1	1	1	0	0	0	3	2
1476	476	1	1	1	37	1	1	0	1	3	0	1	1	0	0	0	0	2	2
1477	1	1	0	1	3	477	1	1	1	37	0	1	1	0	0	0	0	3	1
1477	477	1	1	1	37	1	1	0	1	3	0	1	1	0	0	0	0	2	2
1478	1	1	0	1	3	478	1	1	2	29	0	0	1	0	0	0	0	3	2
1478	14	1	1	2	57	78	1	1	1	12	0	0	1	1	0	0	0	3	2
1478	78	1	1	1	12	14	1	1	2	57	0	0	1	1	0	0	0	3	2
1478	478	1	1	2	29	1	1	0	1	3	0	0	1	0	0	0	0	2	2
1479	14	1	1	2	57	79	1	1	1	12	0	0	1	1	0	0	0	3	2
1479	79	1	1	1	12	14	1	1	2	57	0	0	1	1	0	0	0	3	2
1480	1	1	0	1	3	480	1	1	1	38	0	1	1	0	0	0	0	3	1
1480	14	1	1	2	57	80	0	0	1	13	0	0	0	0	0	0	0	1	2
1480	80	0	0	1	13	14	1	1	2	57	0	0	0	0	0	0	0	3	2
1480	480	1	1	1	38	1	1	0	1	3	0	1	1	0	0	0	0	2	2
1481	1	1	0	1	3	481	1	1	2	60	0	0	1	0	0	0	0	3	2
1481	14	1	1	2	57	81	1	0	2	13	0	1	1	0	0	0	0	2	2
1481	81	1	0	2	13	14	1	1	2	57	0.25	1	1	0	0	0	0	3	2
1481	481	1	1	2	60	1	1	0	1	3	0	0	1	0	0	0	0	2	2
1482	1	1	0	1	3	482	1	1	1	5	0	1	1	0	0	0	0	3	2
1482	14	1	1	2	57	82	1	0	1	13	0	0	1	0	0	0	0	2	2
1482	82	1	0	1	13	14	1	1	2	57	0.125	0	1	0	0	0	0	3	2
1482	482	1	1	1	5	1	1	0	1	3	0.125	1	1	0	0	0	0	2	2
1483	1	1	0	1	3	483	1	1	1	47	0.0625	1	1	0	0	0	0	3	2
1483	14	1	1	2	57	83	1	1	2	36	0	1	1	1	0	0	0	3	2
1483	83	1	1	2	36	14	1	1	2	57	0.125	1	1	1	0	0	0	3	2
1483	483	1	1	1	47	1	1	0	1	3	0.125	1	1	0	0	0	0	2	2
1484	1	1	0	1	3	484	1	1	2	13	0.0625	0	1	0	0	0	0	3	2
1484	14	1	1	2	57	84	1	1	1	13	0	0	1	1	0	0	0	3	2
1484	84	1	1	1	13	14	1	1	2	57	0.125	0	1	1	0	0	0	3	2
1484	484	1	1	2	13	1	1	0	1	3	0.125	0	1	0	0	0	0	2	2
1485	1	1	0	1	3	485	1	1	1	41	0	1	1	0	0	0	0	3	1
1485	14	1	1	2	57	85	1	0	1	17	0	0	1	0	0	0	0	2	2
1485	85	1	0	1	17	14	1	1	2	57	0	0	1	0	0	0	0	3	2
1485	485	1	1	1	41	1	1	0	1	3	0	1	1	0	0	0	0	2	2
1486	1	1	0	1	3	486	1	1	2	42	0	0	1	0	0	0	0	3	1
1486	14	1	1	2	57	86	0	0	2	17	0	1	0	0	0	0	0	1	2
1486	86	0	0	2	17	14	1	1	2	57	0	1	0	0	0	0	0	3	2
1486	486	1	1	2	42	1	1	0	1	3	0	0	1	0	0	0	0	2	2
1487	1	1	0	1	3	487	1	1	2	65	0	0	1	0	0	0	0	3	1
1487	487	1	1	2	65	1	1	0	1	3	0.25	0	1	0	0	0	0	2	2
1488	1	1	0	1	3	488	1	1	2	65	0	0	1	0	0	0	0	3	1
1488	14	1	1	2	57	88	1	1	2	17	0	1	1	1	0	0	0	3	2
1488	88	1	1	2	17	14	1	1	2	57	0	1	1	1	0	0	0	3	2
1488	488	1	1	2	65	1	1	0	1	3	0.25	0	1	0	0	0	0	2	2
1489	1	1	0	1	3	489	1	1	1	44	0	1	1	0	0	0	0	3	2
[truncated: 17,000 more rows]
