# Supplementary material for: The Role of Language in Structuring Social Networks Following Market Integration in a Yucatec Maya Population
Source: Front Psychol. 2021 Dec 16;12:656963. doi: 10.3389/fpsyg.2021.656963 (PMC8716436; doi:10.3389/fpsyg.2021.656963)
Supplement: Supplementary file 2 [file Data_Sheet_2.CSV]

Cohort	ID	Solar	Sex	Marital_Status	ED	Spanish_bin	Spanish_bin2	Spanish_cont	Work_MHH	Work_IND	WL_MHH	Natal_Vill	Spanish_bin3	ED_z	Age_z	CEH_z	HA_z	spanish_z
2	1	3	1	2	2	1	1	2	2	1	1	1	0	-1.351670861	2.275074103	1.16107209	-0.686635973	-0.47968441
2	2	3	2	2	2	1	0	1	2	5	1	1	0	-1.351670861	1.797026405	1.16107209	-0.686635973	-1.573640944
2	3	65	2	2	6	1	1	3	2	5	1	1	1	-0.356363862	0.514164227	-0.49536289	-0.627948505	0.614272123
2	4	24	2	2	6	1	1	2	2	5	1	1	0	-0.356363862	0.368934547	-0.164075894	-0.334511164	-0.47968441
2	5	3	2	2	6	1	1	3	3	5	1	1	1	-0.356363862	0.005860346	-0.826649886	-0.80401091	0.614272123
2	6	3	2	1	12	1	1	3	2	3	1	1	1	1.136596635	-0.496392299	1.16107209	-0.686635973	0.614272123
2	7	14	1	2	1	0	0	0	1	1	0	1	0	-1.60049761	1.657847961	1.16107209	-0.686635973	-2.667597477
2	8	60	1	2	6	1	1	3	3	3	1	1	1	-0.356363862	0.229756103	-0.826649886	0.252363519	0.614272123
2	11	4	1	2	0	1	0	1	1	1	0	1	0	-1.84932436	1.954358558	1.16107209	-0.158448759	-1.573640944
2	12	4	2	2	2	1	0	1	1	5	0	1	0	-1.351670861	1.718360328	1.16107209	-0.158448759	-1.573640944
2	14	57	2	2	1	1	1	3	1	5	0	1	1	-1.60049761	0.338678364	0.829785094	-0.80401091	0.614272123
2	16	2	2	2	6	1	1	2	2	5	1	1	0	-0.356363862	0.078475186	0.167211102	-0.510573568	-0.47968441
2	17	4	1	2	8	1	1	3	1	1	0	1	1	0.141289637	-0.109113151	0.167211102	-0.158448759	0.614272123
2	18	4	1	2	12	1	1	3	1	1	0	1	1	1.136596635	-0.242240358	-0.49536289	-0.745323441	0.614272123
2	20	36	2	2	12	1	1	3	1	5	0	1	1	1.136596635	-0.696083109	-1.157936882	-0.80401091	0.614272123
2	23	5	1	2	6	1	1	3	1	1	0	1	1	-0.356363862	0.302370943	-0.49536289	-0.569261037	0.614272123
2	34	6	1	2	6	1	0	1	1	1	0	1	0	-0.356363862	0.689650091	-0.826649886	-0.569261037	-1.573640944
2	35	7	1	2	6	1	1	3	2	2	1	1	1	-0.356363862	0.949853269	-1.157936882	-0.217136227	0.614272123
2	36	7	2	2	1	1	1	2	2	5	1	1	0	-1.60049761	0.949853269	-1.157936882	-0.217136227	-0.47968441
2	37	8	1	2	1	1	1	2	1	1	0	1	0	-1.60049761	2.141946896	1.492359086	-0.217136227	-0.47968441
2	38	8	2	2	2	1	0	1	1	5	0	1	0	-1.351670861	1.936204848	1.492359086	-0.217136227	-1.573640944
2	39	46	2	2	9	1	1	3	1	5	0	1	1	0.390116387	0.804623588	-0.49536289	-0.510573568	0.614272123
2	40	8	2	1	3	1	0	1	1	5	0	1	0	-1.102844111	0.465754334	1.492359086	-0.217136227	-1.573640944
2	41	29	2	2	3	1	0	1	1	5	0	1	0	-1.102844111	0.459703097	-0.826649886	-0.862698378	-1.573640944
2	46	46	2	2	9	1	1	3	2	5	1	1	1	0.390116387	-0.441931169	-0.164075894	-1.038760783	0.614272123
2	48	2	2	2	1	0	0	0	2	5	1	1	0	-1.60049761	2.66235325	0.167211102	-0.510573568	-2.667597477
2	49	2	1	2	6	1	1	3	2	2	1	1	1	-0.356363862	0.241858577	0.167211102	-0.510573568	0.614272123
2	50	2	1	2	2	0	0	0	2	1	1	1	0	-1.351670861	1.167697789	1.16107209	-0.334511164	-2.667597477
2	51	2	2	2	2	1	0	1	2	5	1	1	0	-1.351670861	1.064826766	1.16107209	-0.334511164	-1.573640944
2	53	47	2	2	9	1	1	3	1	5	0	1	1	0.390116387	-0.278547778	-1.157936882	0.076301114	0.614272123
2	56	9	2	2	4	1	1	3	1	5	0	0	1	-0.854017361	1.567079411	1.16107209	0.252363519	0.614272123
2	57	29	2	2	3	1	1	2	2	5	1	1	0	-1.102844111	0.29026847	0.167211102	0.076301114	-0.47968441
2	58	64	2	2	9	1	1	3	2	5	1	1	1	0.390116387	0.14503879	-1.157936882	-0.80401091	0.614272123
2	59	9	2	1	6	1	0	1	1	5	0	1	0	-0.356363862	0.036116529	1.16107209	0.252363519	-1.573640944
2	60	9	1	2	9	1	1	3	1	1	0	1	1	0.390116387	-0.078856968	-0.49536289	0.252363519	0.614272123
2	61	9	1	2	6	1	1	3	1	1	0	1	1	-0.356363862	-0.187779228	-1.157936882	0.252363519	0.614272123
2	62	34	2	2	9	1	1	3	2	5	1	1	1	0.390116387	-0.314855198	-0.164075894	1.308737947	0.614272123
2	65	11	1	2	2	1	1	2	1	1	0	1	0	-1.351670861	2.275074103	2.154933078	-0.099761291	-0.47968441
2	66	11	2	2	1	0	0	0	1	5	0	1	0	-1.60049761	2.196408026	2.154933078	-0.099761291	-2.667597477
2	67	56	2	2	5	1	1	2	1	5	0	1	0	-0.605190612	0.653342671	-0.826649886	-0.686635973	-0.47968441
2	68	59	1	2	6	1	1	3	2	1	1	1	1	-0.356363862	0.27211476	0.167211102	0.134988582	0.614272123
2	69	60	2	2	3	1	1	3	3	5	1	1	1	-1.102844111	0.19949992	-0.826649886	0.252363519	0.614272123
2	71	11	1	2	12	1	1	3	1	1	0	1	1	1.136596635	-0.066754494	-0.826649886	-0.099761291	0.614272123
2	72	11	1	2	12	1	1	3	2	3	1	1	1	1.136596635	-0.460084879	-0.49536289	-0.099761291	0.614272123
2	73	51	1	2	6	1	1	3	1	1	0	1	1	-0.356363862	0.538369174	-0.49536289	0.134988582	0.614272123
2	74	51	2	2	6	1	1	3	1	5	0	1	1	-0.356363862	0.671496381	-0.49536289	0.134988582	0.614272123
2	75	12	1	2	2	1	0	1	2	5	1	1	0	-1.351670861	1.089031712	-0.164075894	2.951987059	-1.573640944
2	76	12	2	2	9	1	1	3	2	2	1	1	1	0.390116387	1.22215892	-0.164075894	2.951987059	0.614272123
2	78	12	1	2	14	1	1	3	2	3	1	1	1	1.634250135	-0.266445305	-0.826649886	2.951987059	0.614272123
2	79	12	1	2	9	1	1	3	2	1	1	1	1	0.390116387	-0.405623749	-0.49536289	2.951987059	0.614272123
2	80	13	1	2	3	1	0	1	1	1	0	1	0	-1.102844111	1.191902736	-0.164075894	-0.217136227	-1.573640944
2	81	13	2	2	2	1	1	2	1	5	0	1	0	-1.351670861	0.949853269	-0.164075894	-0.217136227	-0.47968441
2	82	13	1	2	4	1	1	2	1	1	0	1	0	-0.854017361	-0.290650252	-0.826649886	-0.897910859	-0.47968441
2	83	36	2	2	9	1	1	3	1	5	0	1	1	0.390116387	-0.484289826	-1.489223878	-0.686635973	0.614272123
2	84	13	1	2	12	1	1	3	1	1	0	1	1	1.136596635	-0.720288056	-0.826649886	-0.217136227	0.614272123
2	85	17	1	2	6	1	1	2	2	4	1	1	0	-0.356363862	0.943802032	1.823646082	0.017613646	-0.47968441
2	86	17	2	2	5	1	0	1	2	5	1	1	0	-0.605190612	0.937750795	1.823646082	0.017613646	-1.573640944
2	88	17	2	2	6	1	1	3	2	5	1	1	1	-0.356363862	-0.290650252	-0.49536289	-1.097448251	0.614272123
2	89	17	2	1	9	1	1	3	2	3	1	1	1	0.390116387	-0.532699719	1.823646082	0.017613646	0.614272123
2	91	19	1	2	3	1	1	2	1	1	0	1	0	-1.102844111	0.937750795	1.823646082	-0.569261037	-0.47968441
2	92	19	2	2	3	1	0	1	1	5	0	1	0	-1.102844111	1.234261393	1.823646082	-0.569261037	-1.573640944
2	96	19	2	1	6	1	1	3	1	5	0	1	1	-0.356363862	-0.708185583	1.823646082	-0.569261037	0.614272123
2	98	59	2	2	3	1	1	2	2	5	1	1	0	-1.102844111	0.435498151	0.167211102	0.134988582	-0.47968441
2	99	58	2	2	6	1	1	3	1	5	0	1	1	-0.356363862	0.266063523	-0.826649886	-0.4518861	0.614272123
2	102	20	1	2	17	1	1	3	3	3	1	1	1	2.380730384	-0.199881701	-0.49536289	-0.80401091	0.614272123
2	107	21	1	2	6	1	1	3	1	1	0	1	1	-0.356363862	1.204005209	0.498498098	3.538861741	0.614272123
2	108	21	2	2	2	1	1	3	1	5	0	0	1	-1.351670861	1.343183653	0.498498098	3.538861741	0.614272123
2	109	21	1	2	9	1	1	3	2	2	1	1	1	0.390116387	-0.072805731	-0.826649886	-0.217136227	0.614272123
2	110	21	1	2	9	1	1	3	2	2	1	1	1	0.390116387	-0.284599015	-0.49536289	-0.041073822	0.614272123
2	111	23	2	2	9	1	1	3	2	5	1	1	1	0.390116387	-0.381418802	-0.164075894	-0.569261037	0.614272123
2	112	21	1	1	12	1	1	3	1	1	0	1	1	1.136596635	-0.677929399	0.498498098	3.538861741	0.614272123
2	113	22	1	2	2	1	0	1	2	1	1	1	0	-1.351670861	0.877238429	0.498498098	-0.4518861	-1.573640944
2	114	22	2	2	5	1	1	2	2	5	1	1	0	-0.605190612	0.780418642	0.498498098	-0.4518861	-0.47968441
2	115	22	1	2	6	1	1	2	1	1	0	1	0	-0.356363862	-0.242240358	-0.49536289	-0.80401091	-0.47968441
2	117	22	1	1	16	1	1	3	2	3	1	1	1	2.131903634	-0.526648482	0.498498098	-0.4518861	0.614272123
2	118	22	1	2	6	1	1	2	1	1	0	1	0	-0.356363862	-0.671878163	-1.489223878	-0.4518861	-0.47968441
2	119	55	1	2	0	1	0	1	1	1	0	1	0	-1.84932436	1.107185423	0.498498098	-0.4518861	-1.573640944
2	120	55	2	2	1	0	0	0	1	5	0	1	0	-1.60049761	0.713855038	0.498498098	-0.4518861	-2.667597477
2	121	36	2	2	9	1	1	2	2	5	1	1	0	0.390116387	-0.484289826	-0.49536289	-0.686635973	-0.47968441
2	122	38	2	2	8	1	1	3	2	5	1	1	1	0.141289637	-0.690031873	-1.489223878	-0.80401091	0.614272123
2	125	56	1	2	5	1	0	1	1	1	0	1	0	-0.605190612	0.441549387	-0.826649886	-0.686635973	-1.573640944
2	126	57	1	2	2	1	0	1	1	1	0	1	0	-1.351670861	0.3447296	0.829785094	-0.80401091	-1.573640944
2	127	16	1	2	1	1	0	1	1	1	0	1	0	-1.60049761	2.250869156	0.167211102	-0.099761291	-1.573640944
2	128	16	2	2	4	1	1	2	1	5	0	1	0	-0.854017361	1.905948665	0.167211102	-0.099761291	-0.47968441
2	129	24	1	2	12	1	1	3	2	2	1	1	1	1.136596635	0.580727831	-0.164075894	-0.334511164	0.614272123
2	131	16	2	1	6	1	1	3	1	5	0	1	1	-0.356363862	0.114782606	0.167211102	-0.099761291	0.614272123
2	145	27	1	2	6	1	1	3	2	2	1	1	1	-0.356363862	0.822777298	0.498498098	0.604488328	0.614272123
2	146	27	2	2	6	1	1	2	2	5	1	1	0	-0.356363862	0.719906275	0.498498098	0.604488328	-0.47968441
2	147	27	1	2	16	1	1	3	3	3	1	1	1	2.131903634	-0.381418802	-0.826649886	0.604488328	0.614272123
2	149	27	1	1	16	1	1	3	2	1	1	1	1	2.131903634	-0.617417033	0.498498098	0.604488328	0.614272123
2	150	27	1	1	16	1	1	3	2	3	1	1	1	2.131903634	-0.738441766	0.498498098	0.604488328	0.614272123
2	151	28	1	2	6	1	1	2	1	1	0	1	0	-0.356363862	0.968006979	0.829785094	-0.334511164	-0.47968441
2	152	28	2	2	0	0	0	0	1	5	0	0	0	-1.84932436	0.937750795	0.829785094	-0.334511164	-2.667597477
2	155	20	2	2	9	1	1	3	3	5	1	1	1	0.390116387	-0.411674985	-0.49536289	-0.80401091	0.614272123
2	156	28	1	2	12	1	1	3	1	1	0	1	1	1.136596635	-0.556904666	-1.157936882	-0.334511164	0.614272123
2	157	37	2	2	9	1	1	3	1	5	0	1	1	0.390116387	-0.683980636	-1.157936882	2.130362503	0.614272123
2	158	30	1	2	6	1	1	3	1	1	0	1	1	-0.356363862	1.45815715	0.167211102	-0.745323441	0.614272123
2	159	30	2	2	2	1	0	1	1	5	0	1	0	-1.351670861	0.907494612	0.167211102	-0.745323441	-1.573640944
2	164	33	1	2	6	1	1	3	1	1	0	1	1	-0.356363862	0.689650091	-0.164075894	-0.334511164	0.614272123
2	165	33	2	2	2	0	0	0	1	5	0	1	0	-1.351670861	0.338678364	-0.164075894	-0.334511164	-2.667597477
2	166	33	1	1	12	1	1	3	1	1	0	1	1	1.136596635	-0.762646713	-0.164075894	-0.334511164	0.614272123
2	167	34	1	2	6	1	0	1	1	1	0	1	0	-0.356363862	1.51261828	1.16107209	-0.686635973	-1.573640944
2	168	34	2	2	3	1	0	1	1	5	0	1	0	-1.102844111	1.179800263	1.16107209	-0.686635973	-1.573640944
2	169	34	2	1	1	1	1	2	1	5	0	1	0	-1.60049761	0.169243736	1.16107209	-0.686635973	-0.47968441
2	170	11	2	2	5	1	1	3	1	5	0	1	1	-0.605190612	0.054270239	-0.826649886	-0.099761291	0.614272123
2	171	34	1	2	12	1	1	3	2	2	1	1	1	1.136596635	-0.060703258	-0.164075894	1.308737947	0.614272123
2	172	34	1	1	15	1	1	3	1	1	0	1	1	1.883076884	-0.230137885	1.16107209	-0.686635973	0.614272123
2	173	34	1	1	6	1	1	3	1	1	0	1	1	-0.356363862	-0.357213855	1.16107209	-0.686635973	0.614272123
2	174	35	2	2	12	1	1	3	2	5	1	1	1	1.136596635	-0.520597246	-0.826649886	-0.80401091	0.614272123
2	176	34	1	2	14	1	1	3	3	3	1	1	1	1.634250135	-0.76869795	-1.157936882	-1.156135719	0.614272123
2	177	15	1	2	9	1	1	2	2	1	1	1	0	0.390116387	1.246363866	1.492359086	2.717237186	-0.47968441
2	178	15	2	2	4	1	0	1	2	5	1	1	0	-0.854017361	0.992211926	1.492359086	2.717237186	-1.573640944
2	179	39	2	2	9	1	1	3	1	5	0	1	1	0.390116387	-0.363265092	-0.164075894	1.191363011	0.614272123
2	180	12	2	2	9	1	1	3	2	5	1	1	1	0.390116387	-0.454033642	-0.49536289	2.951987059	0.614272123
2	181	15	1	2	9	1	1	3	1	1	0	1	1	0.390116387	-0.532699719	-1.157936882	2.717237186	0.614272123
2	182	15	1	2	12	1	1	3	2	2	1	1	1	1.136596635	-0.73239053	-1.489223878	2.717237186	0.614272123
2	183	26	1	2	3	0	0	0	1	1	0	1	0	-1.102844111	1.797026405	-1.489223878	-0.686635973	-2.667597477
2	184	26	2	2	2	0	0	0	1	5	0	1	0	-1.351670861	1.639694251	-1.489223878	-0.686635973	-2.667597477
2	187	10	2	2	2	0	0	0	1	5	0	1	0	-1.351670861	2.281125339	0.829785094	0.134988582	-2.667597477
2	188	10	1	2	6	1	1	3	1	1	0	1	1	-0.356363862	0.350780837	0.167211102	0.134988582	0.614272123
2	190	29	2	1	0	0	0	0	2	5	1	1	0	-1.84932436	1.760718984	0.498498098	0.193676051	-2.667597477
2	191	29	1	2	1	0	0	0	1	1	0	1	0	-1.60049761	0.459703097	-0.826649886	-0.862698378	-2.667597477
2	192	29	2	1	3	1	0	1	2	5	1	1	0	-1.102844111	0.296319707	0.498498098	0.193676051	-1.573640944
2	193	29	1	2	6	1	1	3	2	2	1	1	1	-0.356363862	0.1631925	0.167211102	0.076301114	0.614272123
2	194	10	2	2	6	1	0	1	1	5	0	1	0	-0.356363862	-0.199881701	0.167211102	0.134988582	-1.573640944
2	195	29	1	2	6	1	1	2	2	1	1	1	0	-0.356363862	0.707803801	1.16107209	0.193676051	-0.47968441
2	196	29	2	2	6	1	0	1	2	5	1	1	0	-0.356363862	0.707803801	1.16107209	0.193676051	-1.573640944
2	198	29	1	2	9	1	1	3	3	3	1	1	1	0.390116387	-0.454033642	-1.489223878	0.193676051	0.614272123
2	199	29	2	1	9	1	1	3	2	5	1	1	1	0.390116387	-0.690031873	1.16107209	0.193676051	0.614272123
2	200	35	1	2	6	1	1	2	1	1	0	1	0	-0.356363862	0.780418642	1.16107209	0.252363519	-0.47968441
2	201	35	2	2	5	1	0	1	1	5	0	1	0	-0.605190612	0.744111221	1.16107209	0.252363519	-1.573640944
2	202	13	2	2	6	1	1	3	1	5	0	1	1	-0.356363862	-0.411674985	-0.826649886	-0.897910859	0.614272123
2	203	35	1	2	9	1	1	3	1	1	0	1	1	0.390116387	-0.556904666	-1.489223878	0.252363519	0.614272123
2	204	35	1	2	14	1	1	3	2	2	1	1	1	1.634250135	-0.671878163	-0.826649886	-0.80401091	0.614272123
2	208	36	1	2	6	1	1	2	1	1	0	1	0	-0.356363862	0.919597085	0.829785094	0.017613646	-0.47968441
2	209	36	2	2	4	1	1	3	1	5	0	1	1	-0.854017361	0.840931008	0.829785094	0.017613646	0.614272123
2	210	36	1	2	9	1	1	2	1	1	0	1	0	0.390116387	-0.302752725	-1.489223878	-0.686635973	-0.47968441
2	211	36	1	2	9	1	1	3	2	2	1	1	1	0.390116387	-0.405623749	-0.49536289	-0.686635973	0.614272123
2	212	36	1	2	9	1	1	3	1	1	0	1	1	0.390116387	-0.526648482	-1.157936882	-0.80401091	0.614272123
2	213	36	1	2	9	1	1	3	1	1	0	1	1	0.390116387	-0.617417033	-0.826649886	0.017613646	0.614272123
2	214	39	2	2	2	1	0	1	1	5	0	1	0	-1.351670861	1.881743718	0.498498098	-0.301646181	-1.573640944
2	215	47	1	2	6	1	1	2	1	1	0	1	0	-0.356363862	0.883289665	0.498498098	0.076301114	-0.47968441
2	216	47	2	2	3	1	0	1	1	5	0	1	0	-1.102844111	0.623086488	0.498498098	0.076301114	-1.573640944
2	217	47	1	2	9	1	1	3	1	1	0	1	1	0.390116387	-0.417726222	-1.157936882	0.076301114	0.614272123
2	218	47	1	2	9	1	1	3	2	2	1	1	1	0.390116387	-0.550853429	-1.489223878	0.076301114	0.614272123
2	219	39	1	2	2	1	1	2	1	1	0	1	0	-1.351670861	1.3673886	0.167211102	1.191363011	-0.47968441
2	220	39	2	2	2	1	1	2	1	5	0	1	0	-1.351670861	1.064826766	0.167211102	1.191363011	-0.47968441
2	222	21	2	2	6	1	1	3	2	5	1	1	1	-0.356363862	-0.181727991	-0.826649886	-0.217136227	0.614272123
2	223	39	1	2	12	1	1	3	1	1	0	1	1	1.136596635	-0.290650252	-0.164075894	1.191363011	0.614272123
2	224	21	2	2	7	1	1	3	2	5	1	1	1	-0.107537113	-0.490341062	-0.49536289	-0.041073822	0.614272123
2	228	58	1	2	6	0	0	0	1	1	0	1	0	-0.356363862	0.447600624	-0.826649886	-0.4518861	-2.667597477
2	229	42	1	2	1	1	1	3	2	2	1	1	1	-1.60049761	0.278165997	-0.164075894	-0.099761291	0.614272123
2	230	32	1	2	2	1	1	2	1	1	0	1	0	-1.351670861	1.016416872	-0.826649886	0.134988582	-0.47968441
2	231	32	2	2	2	1	0	1	1	5	0	1	0	-1.351670861	1.016416872	-0.826649886	0.134988582	-1.573640944
2	232	32	1	2	17	1	1	3	3	3	1	1	1	2.380730384	-0.284599015	-0.826649886	0.134988582	0.614272123
2	233	32	1	2	17	1	1	3	3	3	1	1	1	2.380730384	-0.466136115	-0.826649886	0.134988582	0.614272123
2	234	38	1	2	6	1	1	3	2	1	1	1	1	-0.356363862	0.768316168	1.492359086	-0.408457374	0.614272123
2	235	38	2	2	2	1	0	1	2	5	1	1	0	-1.351670861	0.538369174	1.492359086	-0.408457374	-1.573640944
2	238	38	1	2	10	1	1	3	2	2	1	1	1	0.638943136	-0.623468269	-1.489223878	-0.80401091	0.614272123
2	239	38	1	2	10	1	1	3	2	2	1	1	1	0.638943136	-0.71423682	-0.826649886	-0.80401091	0.614272123
2	240	38	1	2	1	1	0	1	2	1	1	1	0	-1.60049761	2.741019327	1.492359086	0.017613646	-1.573640944
2	241	38	2	2	1	1	0	1	2	5	1	1	0	-1.60049761	2.269022866	1.492359086	0.017613646	-1.573640944
2	242	6	2	2	3	1	0	1	1	5	0	1	0	-1.102844111	0.502061754	-0.826649886	-0.569261037	-1.573640944
2	243	38	2	1	6	1	1	2	2	3	1	1	0	-0.356363862	0.229756103	1.492359086	0.017613646	-0.47968441
2	245	38	1	2	6	1	1	3	2	2	1	1	1	-0.356363862	-0.175676755	-0.826649886	0.017613646	0.614272123
2	246	37	1	2	3	1	0	1	1	1	0	1	0	-1.102844111	3.007273741	0.167211102	2.130362503	-1.573640944
2	247	37	2	2	3	1	0	1	1	5	0	1	0	-1.102844111	2.486867387	0.167211102	2.130362503	-1.573640944
2	248	37	1	2	4	1	1	2	2	1	1	1	0	-0.854017361	1.34923489	2.486220074	2.130362503	-0.47968441
2	249	37	2	2	2	1	1	3	2	5	1	1	1	-1.351670861	1.185851499	2.486220074	2.130362503	0.614272123
2	250	42	2	2	5	1	1	3	2	5	1	1	1	-0.605190612	0.005860346	-0.164075894	-0.099761291	0.614272123
2	251	63	1	2	12	1	1	3	2	2	1	1	1	1.136596635	-0.078856968	-0.826649886	-0.828659646	0.614272123
2	252	17	2	2	4	1	1	3	2	5	1	1	1	-0.854017361	-0.193830465	0.167211102	-0.921385846	0.614272123
2	253	37	1	2	10	1	1	3	1	1	0	1	1	0.638943136	-0.266445305	-1.157936882	2.130362503	0.614272123
2	254	12	2	2	9	1	1	3	2	5	1	1	1	0.390116387	-0.369316329	-0.826649886	2.951987059	0.614272123
2	255	37	1	2	7	1	1	3	1	1	0	1	1	-0.107537113	-0.490341062	-0.826649886	2.130362503	0.614272123
2	256	37	1	1	12	1	1	3	2	3	1	1	1	1.136596635	-0.671878163	2.486220074	2.130362503	0.614272123
2	257	43	1	2	2	1	1	2	1	1	0	1	0	-1.351670861	1.833333825	1.16107209	-0.4518861	-0.47968441
2	258	43	2	2	2	1	0	1	1	5	0	1	0	-1.351670861	1.809128878	1.16107209	-0.4518861	-1.573640944
2	259	65	1	2	9	1	1	3	2	2	1	1	1	0.390116387	0.671496381	-0.49536289	-0.627948505	0.614272123
2	260	64	1	2	9	1	1	3	2	2	1	1	1	0.390116387	0.580727831	-1.157936882	-0.80401091	0.614272123
2	261	46	2	2	3	1	0	1	1	5	0	1	0	-1.102844111	0.374985784	-0.164075894	-0.158448759	-1.573640944
2	263	5	2	2	6	1	1	2	1	5	0	1	0	-0.356363862	0.005860346	-0.49536289	-0.569261037	-0.47968441
2	264	63	2	2	9	1	1	2	2	5	1	1	0	0.390116387	-0.224086648	-0.826649886	-0.828659646	-0.47968441
2	266	30	1	2	3	1	1	2	2	1	1	1	0	-1.102844111	1.718360328	-0.164075894	-0.80401091	-0.47968441
2	272	46	2	2	0	0	0	0	1	5	0	1	0	-1.84932436	2.710763144	1.16107209	-0.099761291	-2.667597477
2	273	46	1	1	3	1	1	3	1	1	0	1	1	-1.102844111	1.040621819	1.16107209	-0.099761291	0.614272123
2	274	46	1	2	6	1	1	3	1	1	0	1	1	-0.356363862	0.483908044	-0.49536289	-0.510573568	0.614272123
2	275	46	1	2	6	1	1	3	1	1	0	1	1	-0.356363862	0.405241967	-0.164075894	-0.158448759	0.614272123
2	278	46	1	2	9	1	1	3	2	2	1	1	1	0.390116387	-0.411674985	-0.49536289	-0.627948505	0.614272123
2	279	44	1	2	9	1	1	3	2	2	1	1	1	0.390116387	-0.599263323	-0.826649886	-0.510573568	0.614272123
2	280	27	2	1	0	0	0	0	1	5	0	1	0	-1.84932436	2.559482227	0.167211102	-0.334511164	-2.667597477
2	281	16	2	2	12	1	1	3	2	6	1	1	1	1.136596635	-0.012293364	-0.49536289	-0.921385846	0.614272123
2	283	38	2	2	3	1	1	3	2	5	1	1	1	-1.102844111	0.27211476	-0.826649886	0.017613646	0.614272123
2	285	16	2	2	0	0	0	0	3	6	1	1	0	-1.84932436	1.875692481	-1.489223878	-0.4518861	-2.667597477
2	286	16	2	1	0	1	0	1	3	6	1	1	0	-1.84932436	1.040621819	-1.489223878	-0.4518861	-1.573640944
2	287	66	1	2	3	1	1	2	1	1	0	1	0	-1.102844111	1.318978706	1.823646082	-0.158448759	-0.47968441
2	288	66	2	2	3	1	1	2	1	5	0	0	0	-1.102844111	1.179800263	1.823646082	-0.158448759	-0.47968441
2	289	17	1	2	10	1	1	3	2	2	1	1	1	0.638943136	-0.078856968	0.167211102	-0.921385846	0.614272123
2	291	46	2	2	6	1	1	3	2	5	1	1	1	-0.356363862	-0.345111382	-0.49536289	-0.627948505	0.614272123
2	292	16	1	2	6	1	1	3	3	3	1	1	1	-0.356363862	-0.472187352	-0.49536289	-1.156135719	0.614272123
2	293	37	2	2	6	1	1	3	1	5	0	1	1	-0.356363862	-0.599263323	-0.826649886	2.130362503	0.614272123
2	294	66	2	2	11	1	1	3	2	5	1	1	1	0.887769886	-0.653724453	-0.826649886	-0.158448759	0.614272123
2	296	17	2	1	3	1	0	1	2	5	1	1	0	-1.102844111	1.427900967	0.167211102	-0.921385846	-1.573640944
2	300	55	2	2	12	1	1	3	2	5	1	1	1	1.136596635	-0.798954133	-0.826649886	-1.156135719	0.614272123
2	301	51	1	2	9	1	1	3	2	2	1	1	1	0.390116387	-0.792902896	-1.157936882	0.134988582	0.614272123
2	305	41	2	2	1	0	0	0	2	5	1	1	0	-1.60049761	1.070878002	0.498498098	0.369738455	-2.667597477
2	307	41	1	2	11	1	1	3	1	1	0	1	1	0.887769886	-0.242240358	-0.826649886	0.369738455	0.614272123
2	308	31	2	2	3	1	0	1	1	5	0	1	0	-1.102844111	1.573130647	-0.164075894	-0.4518861	-1.573640944
2	309	31	2	2	3	1	1	2	1	1	0	1	0	-1.102844111	1.688104144	-0.164075894	-0.4518861	-0.47968441
2	313	31	1	1	9	1	1	3	1	1	0	1	1	0.390116387	-0.76869795	-0.164075894	-0.4518861	0.614272123
2	314	41	1	2	9	1	1	2	2	2	1	1	0	0.390116387	-0.623468269	-1.157936882	-0.921385846	-0.47968441
2	315	62	1	2	9	1	1	3	2	2	1	1	1	0.390116387	0.36288331	-0.164075894	-0.301646181	0.614272123
2	318	38	2	2	10	1	1	3	2	5	1	1	1	0.638943136	-0.780800423	-0.826649886	-0.80401091	0.614272123
2	319	41	1	2	0	1	0	1	2	1	1	1	0	-1.84932436	1.191902736	0.498498098	0.369738455	-1.573640944
2	401	2	2	1	11	1	1	3	2	4	1	1	1	0.887769886	-1.264899358	0.167211102	-0.510573568	0.614272123
2	402	2	1	1	9	1	1	3	2	2	1	1	1	0.390116387	-0.817107843	1.16107209	-0.334511164	0.614272123
2	403	2	2	1	12	1	1	3	2	4	1	1	1	1.136596635	-0.93208134	1.16107209	-0.334511164	0.614272123
2	404	2	1	1	12	1	1	3	2	4	1	1	1	1.136596635	-1.071259784	1.16107209	-0.334511164	0.614272123
2	405	4	2	2	9	1	1	3	1	5	0	0	1	0.390116387	-0.199881701	0.167211102	-0.158448759	0.614272123
2	408	6	1	1	12	1	1	3	1	4	0	1	1	1.136596635	-1.168079571	-0.826649886	-0.569261037	0.614272123
2	409	7	2	1	9	1	1	3	2	5	1	1	1	0.390116387	-1.252796884	-1.157936882	-0.217136227	0.614272123
2	410	46	1	1	11	1	1	3	1	4	0	1	1	0.887769886	-1.119669677	-0.49536289	-0.510573568	0.614272123
2	411	46	2	1	11	1	1	3	1	4	0	1	1	0.887769886	-1.234643174	-0.49536289	-0.510573568	0.614272123
2	412	9	2	2	9	1	1	2	1	5	0	0	0	0.390116387	-0.103061914	-0.49536289	0.252363519	-0.47968441
2	413	10	1	1	11	1	1	3	1	4	0	1	1	0.887769886	-1.216489464	0.167211102	0.134988582	0.614272123
2	416	47	2	2	7	1	1	3	2	5	1	1	1	-0.107537113	-1.277001831	-1.157936882	0.076301114	0.614272123
2	417	11	2	1	9	1	1	3	1	4	0	1	1	0.390116387	-1.270950594	-0.826649886	-0.099761291	0.614272123
2	419	14	2	2	1	1	1	2	1	5	0	0	0	-1.60049761	0.604932778	1.16107209	-0.686635973	-0.47968441
2	420	14	2	1	3	1	1	2	1	5	0	1	0	-1.102844111	-0.847364027	1.16107209	-0.686635973	-0.47968441
2	422	14	2	1	9	1	1	3	1	5	0	1	1	0.390116387	-1.168079571	1.16107209	-0.686635973	0.614272123
2	423	66	1	2	12	1	1	3	2	2	1	1	1	1.136596635	-0.835261553	-1.157936882	-0.158448759	0.614272123
2	424	66	1	2	12	1	1	3	2	2	1	1	1	1.136596635	-1.00469618	-1.157936882	-0.921385846	0.614272123
2	425	34	2	2	13	1	1	3	3	5	1	1	1	1.385423385	-0.811056606	-1.157936882	-1.156135719	0.614272123
2	426	24	1	1	14	1	1	3	2	4	1	1	1	1.634250135	-0.980491234	-0.164075894	-0.334511164	0.614272123
2	427	24	2	1	12	1	1	3	2	4	1	1	1	1.136596635	-1.186233281	-0.164075894	-0.334511164	0.614272123
2	428	17	1	1	12	1	1	3	2	1	1	1	1	1.136596635	-0.853415263	1.823646082	0.017613646	0.614272123
2	429	17	1	1	10	1	1	3	2	4	1	1	1	0.638943136	-0.992593707	1.823646082	0.017613646	0.614272123
2	429	17	1	1	10	1	1	3	2	4	1	1	1	0.638943136	-0.992593707	1.823646082	0.017613646	0.614272123
2	430	17	1	1	12	1	1	3	2	4	1	1	1	1.136596635	-1.119669677	1.823646082	0.017613646	0.614272123
2	431	17	1	1	10	1	1	3	2	4	1	1	1	0.638943136	-1.246745648	1.823646082	0.017613646	0.614272123
2	433	30	2	2	6	1	1	3	3	5	1	1	1	-0.356363862	-0.447982405	-0.164075894	-0.921385846	0.614272123
2	434	4	2	2	6	1	1	3	1	5	0	1	1	-0.356363862	-0.817107843	-0.49536289	-0.745323441	0.614272123
2	437	19	1	1	12	1	1	3	1	4	0	1	1	1.136596635	-1.155977097	1.823646082	-0.569261037	0.614272123
2	441	21	1	1	12	1	1	3	1	1	0	1	1	1.136596635	-0.8594665	0.498498098	3.538861741	0.614272123
2	442	21	2	1	12	1	1	3	1	5	0	1	1	1.136596635	-0.980491234	0.498498098	3.538861741	0.614272123
2	443	22	1	1	10	1	1	3	2	4	1	1	1	0.638943136	-0.883671447	0.498498098	-0.4518861	0.614272123
2	444	22	1	1	11	1	1	3	2	4	1	1	1	0.887769886	-1.016798654	0.498498098	-0.4518861	0.614272123
2	446	23	1	2	6	1	1	3	2	2	1	0	1	-0.356363862	-0.218035411	-0.164075894	-0.569261037	0.614272123
2	449	23	1	2	10	1	1	3	2	2	1	0	1	0.638943136	-0.720288056	-1.157936882	-0.745323441	0.614272123
2	450	27	2	1	14	1	1	3	2	4	1	1	1	1.634250135	-0.944183814	0.498498098	0.604488328	0.614272123
2	451	27	1	1	13	1	1	3	2	4	1	1	1	1.385423385	-1.089413494	0.498498098	0.604488328	0.614272123
2	452	44	2	2	11	1	1	3	2	5	1	1	1	0.887769886	-0.817107843	-0.826649886	-0.510573568	0.614272123
2	454	29	1	1	12	1	1	3	2	3	1	1	1	1.136596635	-1.107567204	1.16107209	0.193676051	0.614272123
2	455	29	1	1	10	1	1	3	2	4	1	1	1	0.638943136	-1.240694411	1.16107209	0.193676051	0.614272123
2	456	15	2	2	12	1	1	3	2	5	1	1	1	1.136596635	-0.95023505	-1.489223878	2.717237186	0.614272123
2	457	29	2	1	12	1	1	3	2	5	1	1	1	1.136596635	-0.992593707	0.167211102	0.076301114	0.614272123
2	458	29	1	2	9	1	1	3	2	2	1	1	1	0.390116387	-1.198335754	-1.157936882	0.076301114	0.614272123
2	459	30	2	2	6	1	1	3	2	5	1	0	1	-0.356363862	-0.302752725	-0.164075894	-0.80401091	0.614272123
2	460	30	1	1	9	1	1	3	2	2	1	1	1	0.390116387	-1.283053068	-0.164075894	-0.80401091	0.614272123
2	461	30	1	1	10	1	1	3	2	2	1	1	1	0.638943136	-0.93208134	0.167211102	-0.745323441	0.614272123
2	462	33	1	1	12	1	1	3	1	1	0	1	1	1.136596635	-0.91392763	-0.164075894	-0.334511164	0.614272123
2	463	33	2	1	12	1	1	3	1	5	0	1	1	1.136596635	-1.095464731	-0.164075894	-0.334511164	0.614272123
2	464	15	2	1	12	1	1	3	1	5	0	1	1	1.136596635	-0.817107843	1.492359086	2.717237186	0.614272123
2	465	15	1	1	12	1	1	3	2	2	1	1	1	1.136596635	-1.02284989	1.492359086	2.717237186	0.614272123
2	466	15	1	1	10	1	1	3	2	4	1	1	1	0.638943136	-1.143874624	1.492359086	2.717237186	0.614272123
2	469	35	1	1	10	1	1	3	1	4	0	1	1	0.638943136	-1.131772151	1.16107209	0.252363519	0.614272123
2	470	35	1	1	11	1	1	3	1	4	0	1	1	0.887769886	-1.283053068	1.16107209	0.252363519	0.614272123
2	471	28	2	2	12	1	1	3	1	5	0	1	1	1.136596635	-0.82315908	-1.157936882	-0.334511164	0.614272123
2	472	41	2	2	12	1	1	3	2	5	1	1	1	1.136596635	-0.962337524	-1.157936882	-0.921385846	0.614272123
2	473	36	1	1	9	1	1	3	1	1	0	1	1	0.390116387	-1.101515967	0.829785094	0.017613646	0.614272123
2	475	37	2	1	14	1	1	3	2	4	1	1	1	1.634250135	-1.0410036	2.486220074	2.130362503	0.614272123
2	476	37	1	1	12	1	1	3	2	1	1	1	1	1.136596635	-1.143874624	2.486220074	2.130362503	0.614272123
2	477	37	1	1	11	1	1	3	2	4	1	1	1	0.887769886	-1.258848121	2.486220074	2.130362503	0.614272123
2	480	38	1	1	12	1	1	3	2	2	1	1	1	1.136596635	-1.107567204	1.492359086	-0.408457374	0.614272123
2	481	60	2	2	8	1	1	3	3	5	1	1	1	0.141289637	-1.234643174	-1.157936882	-1.038760783	0.614272123
2	482	5	1	2	12	1	1	3	2	2	1	1	1	1.136596635	-0.817107843	-1.157936882	-0.569261037	0.614272123
2	483	47	1	2	9	1	1	3	2	2	1	1	1	0.390116387	-1.028901127	-1.157936882	0.076301114	0.614272123
2	484	13	2	2	8	1	1	3	1	5	0	1	1	0.141289637	-1.137823387	-0.826649886	-0.217136227	0.614272123
2	485	41	1	1	9	1	1	3	2	2	1	1	1	0.390116387	-0.87762021	0.498498098	0.369738455	0.614272123
2	486	42	2	1	9	1	1	3	2	5	1	1	1	0.390116387	-1.246745648	1.16107209	-0.099761291	0.614272123
2	487	65	2	1	12	1	1	3	2	5	1	1	1	1.136596635	-0.865517737	-0.49536289	-0.627948505	0.614272123
2	488	65	2	1	12	1	1	3	2	3	1	1	1	1.136596635	-1.101515967	-0.49536289	-0.627948505	0.614272123
2	489	44	1	2	6	1	1	3	2	2	1	1	1	-0.356363862	-0.84131279	-1.157936882	-0.510573568	0.614272123
2	491	29	2	2	9	1	1	3	2	5	1	1	1	0.390116387	-1.222540701	-1.157936882	0.076301114	0.614272123
2	492	32	2	2	11	1	1	3	3	5	1	1	1	0.887769886	-0.919978867	-0.826649886	0.134988582	0.614272123
2	493	46	1	1	12	1	1	3	1	4	0	1	1	1.136596635	-1.222540701	-0.164075894	-0.158448759	0.614272123
2	496	55	1	2	9	1	1	3	2	2	1	1	1	0.390116387	-0.82315908	-0.826649886	-1.156135719	0.614272123
2	497	55	1	1	12	1	1	3	1	4	0	1	1	1.136596635	-1.107567204	0.498498098	-0.4518861	0.614272123
2	498	56	1	1	10	1	1	3	1	4	0	1	1	0.638943136	-1.246745648	-0.826649886	-0.686635973	0.614272123
2	499	57	2	1	8	1	1	3	1	1	0	1	1	0.141289637	-0.956286287	0.829785094	-0.80401091	0.614272123
2	600	3	1	2	11	1	1	3	3	3	1	0	1	0.887769886	0.980109452	-0.826649886	-0.80401091	0.614272123
2	603	5	2	2	9	1	1	3	2	5	1	1	1	0.390116387	-1.307258015	-1.157936882	-0.569261037	0.614272123
2	615	36	2	2	9	1	1	3	1	5	0	1	1	0.390116387	-1.083362257	-0.826649886	0.017613646	0.614272123
2	621	62	2	2	3	1	1	3	2	6	1	0	1	-1.102844111	0.36288331	-0.164075894	-0.301646181	0.614272123
2	639	66	1	2	12	1	1	3	2	2	1	0	1	1.136596635	-0.538750956	-0.826649886	-0.158448759	0.614272123
2	640	57	1	1	10	1	1	3	1	4	0	1	1	0.638943136	-1.240694411	0.829785094	-0.80401091	0.614272123
2	646	17	1	2	6	1	1	3	2	3	1	0	1	-0.356363862	-0.399572512	-0.49536289	-1.097448251	0.614272123
2	659	22	2	2	9	1	1	3	1	5	0	0	1	0.390116387	-0.417726222	-0.49536289	-0.80401091	0.614272123
2	685	9	2	2	8	1	1	3	1	5	0	0	1	0.141289637	-0.308803962	-1.157936882	0.252363519	0.614272123
2	715	58	2	2	9	1	1	3	1	5	0	1	1	0.390116387	-1.034952364	-0.826649886	-0.4518861	0.614272123
2	716	59	1	1	11	1	1	3	2	4	1	1	1	0.887769886	-0.938132577	0.167211102	0.134988582	0.614272123
2	718	46	1	2	9	1	1	3	2	2	1	0	1	0.390116387	-0.411674985	-0.164075894	-1.038760783	0.614272123
2	722	59	1	1	12	1	1	3	2	3	1	1	1	1.136596635	-1.034952364	0.167211102	0.134988582	0.614272123
2	723	59	1	1	10	1	1	3	2	4	1	1	1	0.638943136	-1.137823387	0.167211102	0.134988582	0.614272123
2	724	59	1	1	9	1	1	3	2	4	1	1	1	0.390116387	-1.264899358	0.167211102	0.134988582	0.614272123
2	726	60	1	2	11	1	1	3	3	3	1	1	1	0.887769886	-1.095464731	-1.157936882	-1.038760783	0.614272123
2	733	16	2	2	11	1	1	3	3	5	1	0	1	0.887769886	-0.629519506	-0.49536289	-1.156135719	0.614272123
2	736	11	2	2	9	1	1	3	2	5	1	0	1	0.390116387	-0.647673216	-0.49536289	-0.099761291	0.614272123
2	739	23	2	2	9	1	1	3	2	5	1	0	1	0.390116387	-0.87762021	-1.157936882	-0.745323441	0.614272123
2	742	30	1	2	6	1	1	3	3	3	1	0	1	-0.356363862	-0.345111382	-0.164075894	-0.921385846	0.614272123
2	746	41	2	2	6	1	1	3	1	5	0	0	1	-0.356363862	-0.702134346	-0.826649886	0.369738455	0.614272123
2	757	32	2	2	17	1	1	3	3	5	1	0	1	2.380730384	-0.472187352	-0.826649886	0.134988582	0.614272123
2	770	51	2	2	9	1	1	3	2	5	1	0	1	0.390116387	-0.98654247	-1.157936882	0.134988582	0.614272123
2	772	44	2	2	4	1	1	3	2	5	1	0	1	-0.854017361	-0.865517737	-1.157936882	-0.510573568	0.614272123
2	776	27	2	2	9	1	1	3	3	5	1	0	1	0.390116387	-0.466136115	-0.826649886	0.604488328	0.614272123
2	833	22	2	2	7	1	1	3	1	5	0	0	1	-0.107537113	-1.186233281	-1.489223878	-0.4518861	0.614272123
2	835	35	2	2	5	1	0	1	1	5	0	0	0	-0.605190612	-0.95023505	-1.489223878	0.252363519	-1.573640944
