# Supplementary material for: The Role of Language in Structuring Social Networks Following Market Integration in a Yucatec Maya Population
Source: Front Psychol. 2021 Dec 16;12:656963. doi: 10.3389/fpsyg.2021.656963 (PMC8716436; doi:10.3389/fpsyg.2021.656963)
Supplement: Supplementary file 3 [file Data_Sheet_3.CSV]

Cohort	ID	Solar	Sex	Marital_Status	ED	Spanish_bin	Spanish_bin2	Spanish_cont	Work_MHH	Work_IND	WL_MHH	Natal_Vill	Spanish_bin3	ED_z	CEH_z	HA_z	spanish_z
1	1	3	1	2	2	1	1	2	1	1	0	1	1	-0.595253092	0.867856828	-0.154526297	1.089858044
1	2	3	2	2	4	1	1	2	1	5	0	1	1	0.326873085	0.867856828	-0.154526297	1.089858044
1	3	3	2	1	6	1	1	2	1	5	0	1	1	1.248999262	0.867856828	-0.154526297	1.089858044
1	4	16	2	2	6	1	1	2	1	5	0	1	1	1.248999262	-1.636911494	0.339844336	1.089858044
1	7	3	1	2	1	0	0	0	1	1	0	1	0	-1.05631618	-0.921263402	-0.154526297	-0.910703297
1	8	3	1	1	6	1	1	2	1	1	0	1	1	1.248999262	-0.921263402	-0.154526297	1.089858044
1	12	4	2	2	2	0	0	0	1	5	0	1	0	-0.595253092	0.867856828	0.815200715	-0.910703297
1	13	4	2	1	4	1	1	2	1	5	0	1	1	0.326873085	0.867856828	0.815200715	1.089858044
1	14	4	2	1	3	1	1	2	1	5	0	1	1	-0.134190003	0.867856828	0.815200715	1.089858044
1	15	4	2	1	4	1	1	2	1	5	0	1	1	0.326873085	0.867856828	0.815200715	1.089858044
1	21	5	1	2	3	0	0	0	1	1	0	1	0	-0.134190003	0.510032782	-0.154526297	-0.910703297
1	22	5	2	2	3	0	0	0	1	5	0	1	0	-0.134190003	0.510032782	-0.154526297	-0.910703297
1	23	5	1	1	6	1	1	2	1	1	0	1	1	1.248999262	0.510032782	-0.154526297	1.089858044
1	31	6	2	2	0	0	0	0	1	5	0	1	0	-1.517379269	0.867856828	1.290557093	-0.910703297
1	32	6	2	1	2	0	0	0	1	5	0	1	0	-0.595253092	0.867856828	1.290557093	-0.910703297
1	33	6	2	1	0	0	0	0	1	5	0	1	0	-1.517379269	0.867856828	1.290557093	-0.910703297
1	34	6	1	1	6	0	0	0	1	1	0	1	0	1.248999262	0.867856828	1.290557093	-0.910703297
1	35	7	1	2	5	0	0	0	1	1	0	1	0	0.787936173	-1.636911494	-0.610868421	-0.910703297
1	36	7	2	2	2	0	0	0	1	5	0	1	0	-0.595253092	-1.636911494	-0.610868421	-0.910703297
1	37	8	1	2	1	0	0	0	1	1	0	1	0	-1.05631618	1.225680874	-0.154526297	-0.910703297
1	38	8	2	2	0	0	0	0	1	5	0	1	0	-1.517379269	1.225680874	-0.154526297	-0.910703297
1	39	8	2	1	5	1	1	2	1	5	0	1	1	0.787936173	1.225680874	-0.154526297	1.089858044
1	40	8	2	1	1	0	0	0	1	5	0	1	0	-1.05631618	1.225680874	-0.154526297	-0.910703297
1	41	8	2	1	3	0	0	0	1	5	0	1	0	-0.134190003	1.225680874	-0.154526297	-0.910703297
1	42	8	2	1	5	0	0	0	1	5	0	1	0	0.787936173	1.225680874	-0.154526297	-0.910703297
1	47	2	1	2	3	0	0	0	1	1	0	1	0	-0.134190003	0.510032782	0.606043908	-0.910703297
1	48	2	2	2	1	0	0	0	1	5	0	1	0	-1.05631618	0.510032782	0.606043908	-0.910703297
1	49	2	2	1	6	1	1	2	1	5	0	1	1	1.248999262	0.510032782	0.606043908	1.089858044
1	51	2	2	2	2	0	0	0	1	5	0	1	0	-0.595253092	-0.921263402	0.339844336	-0.910703297
1	55	9	1	2	3	0	0	0	1	1	0	1	0	-0.134190003	0.867856828	-0.610868421	-0.910703297
1	56	9	2	2	4	1	1	2	1	5	0	0	1	0.326873085	0.867856828	-0.610868421	1.089858044
1	57	9	2	1	3	1	1	2	1	5	0	1	1	-0.134190003	0.867856828	-0.610868421	1.089858044
1	65	11	1	2	2	1	1	2	1	1	0	1	1	-0.595253092	1.58350492	-1.086224799	1.089858044
1	66	11	2	2	0	0	0	0	1	5	0	1	0	-1.517379269	1.58350492	-1.086224799	-0.910703297
1	67	11	2	1	5	0	0	0	1	5	0	1	0	0.787936173	1.58350492	-1.086224799	-0.910703297
1	68	11	1	1	6	1	1	2	1	1	0	1	1	1.248999262	1.58350492	-1.086224799	1.089858044
1	69	11	2	1	5	1	1	2	1	5	0	1	1	0.787936173	1.58350492	-1.086224799	1.089858044
1	73	11	1	2	6	1	1	2	1	1	0	1	1	1.248999262	-1.636911494	-1.086224799	1.089858044
1	74	11	2	2	6	1	1	2	1	5	0	1	1	1.248999262	-1.636911494	-1.086224799	1.089858044
1	75	12	2	2	2	0	0	0	1	5	0	1	0	-0.595253092	-0.921263402	-0.154526297	-0.910703297
1	76	12	1	2	6	1	1	2	1	1	0	1	1	1.248999262	-0.921263402	-0.154526297	1.089858044
1	80	13	1	2	3	0	0	0	1	1	0	1	0	-0.134190003	-0.921263402	-0.610868421	-0.910703297
1	81	13	2	2	2	0	0	0	1	5	0	1	0	-0.595253092	-0.921263402	-0.610868421	-0.910703297
1	85	17	1	2	6	1	1	2	1	1	0	1	1	1.248999262	-0.563439356	-0.610868421	1.089858044
1	86	17	2	2	5	0	0	0	1	5	0	1	0	0.787936173	-0.563439356	-0.610868421	-0.910703297
1	91	19	1	2	4	1	1	2	1	1	0	1	1	0.326873085	-0.563439356	0.815200715	1.089858044
1	92	19	2	2	4	0	0	0	1	5	0	1	0	0.326873085	-0.563439356	0.815200715	-0.910703297
1	97	20	1	2	2	0	0	0	1	1	0	1	0	-0.595253092	0.867856828	0.339844336	-0.910703297
1	98	20	2	1	3	1	1	2	1	5	0	1	1	-0.134190003	0.867856828	0.339844336	1.089858044
1	99	20	2	1	4	1	1	2	1	5	0	1	1	0.326873085	0.867856828	0.339844336	1.089858044
1	100	20	1	2	4	1	1	2	1	1	0	1	1	0.326873085	-0.20561531	-0.135512042	1.089858044
1	101	20	2	2	4	1	1	2	1	5	0	1	1	0.326873085	-0.20561531	-0.135512042	1.089858044
1	107	21	1	2	4	1	1	2	1	1	0	1	1	0.326873085	-0.563439356	1.765913472	1.089858044
1	108	21	2	2	2	1	1	2	1	5	0	0	1	-0.595253092	-0.563439356	1.765913472	1.089858044
1	113	22	1	2	2	0	0	0	1	1	0	1	0	-0.595253092	-0.563439356	0.339844336	-0.910703297
1	114	22	2	2	5	0	0	0	1	5	0	1	0	0.787936173	-0.563439356	0.339844336	-0.910703297
1	119	23	1	2	0	0	0	0	1	1	0	1	0	-1.517379269	-1.279087448	-0.610868421	-0.910703297
1	120	23	2	2	1	0	0	0	1	5	0	1	0	-1.05631618	-1.279087448	-0.610868421	-0.910703297
1	123	23	1	2	0	0	0	0	1	1	0	1	0	-1.517379269	-0.20561531	-0.610868421	-0.910703297
1	125	23	1	1	5	0	0	0	1	1	0	1	0	0.787936173	-0.20561531	-0.610868421	-0.910703297
1	127	17	1	2	1	0	0	0	1	1	0	1	0	-1.05631618	-0.20561531	0.339844336	-0.910703297
1	128	17	2	2	4	1	1	2	1	5	0	1	1	0.326873085	-0.20561531	0.339844336	1.089858044
1	129	17	1	2	12	1	1	2	1	1	0	1	1	4.015377792	-1.636911494	0.339844336	1.089858044
1	130	17	2	1	4	1	1	2	1	5	0	1	1	0.326873085	-0.20561531	0.339844336	1.089858044
1	132	25	1	2	6	1	1	2	2	2	1	1	1	1.248999262	-1.636911494	-0.610868421	1.089858044
1	133	25	2	2	6	0	0	0	2	5	1	1	0	1.248999262	-1.636911494	-0.610868421	-0.910703297
1	137	18	1	2	0	0	0	0	1	1	0	1	0	-1.517379269	0.152208736	-1.561581178	-0.910703297
1	138	18	2	2	0	0	0	0	1	5	0	1	0	-1.517379269	0.152208736	-1.561581178	-0.910703297
1	140	10	2	2	4	1	1	2	1	5	0	1	1	0.326873085	-0.563439356	-1.561581178	1.089858044
1	145	27	1	2	6	1	1	2	1	1	0	1	1	1.248999262	-0.563439356	-1.561581178	1.089858044
1	146	27	2	2	6	1	1	2	1	5	0	1	1	1.248999262	-0.563439356	-1.561581178	1.089858044
1	152	28	2	2	0	0	0	0	3	5	1	0	0	-1.517379269	0.510032782	-2.512293935	-0.910703297
1	158	30	1	2	2	1	1	2	1	1	0	1	1	-0.595253092	-0.921263402	-0.135512042	1.089858044
1	159	30	2	2	2	1	1	2	1	5	0	1	1	-0.595253092	-0.921263402	-0.135512042	1.089858044
1	167	34	1	2	3	1	1	2	1	1	0	1	1	-0.134190003	0.867856828	1.290557093	1.089858044
1	168	34	2	2	3	0	0	0	1	5	0	1	0	-0.134190003	0.867856828	1.290557093	-0.910703297
1	177	34	1	2	4	1	1	2	1	1	0	1	1	0.326873085	-0.563439356	0.339844336	1.089858044
1	183	26	1	2	3	0	0	0	1	1	0	1	0	-0.134190003	-1.99473554	-0.135512042	-0.910703297
1	184	26	2	2	0	0	0	0	1	5	0	1	0	-1.517379269	-1.99473554	-0.135512042	-0.910703297
1	186	10	1	2	3	1	1	2	1	1	0	1	1	-0.134190003	0.510032782	0.91027199	1.089858044
1	187	10	2	2	3	0	0	0	1	5	0	1	0	-0.134190003	0.510032782	0.91027199	-0.910703297
1	188	10	1	1	6	1	1	2	1	1	0	1	1	1.248999262	0.510032782	0.91027199	1.089858044
1	189	29	1	2	1	0	0	0	2	1	1	1	0	-1.05631618	0.152208736	-1.086224799	-0.910703297
1	190	29	2	2	0	0	0	0	2	5	1	1	0	-1.517379269	0.152208736	-1.086224799	-0.910703297
1	191	29	1	1	1	0	0	0	2	3	1	1	0	-1.05631618	0.152208736	-1.086224799	-0.910703297
1	192	29	2	1	2	0	0	0	2	5	1	1	0	-0.595253092	0.152208736	-1.086224799	-0.910703297
1	195	29	1	2	6	1	1	2	1	1	0	1	1	1.248999262	-0.921263402	-1.086224799	1.089858044
1	196	29	2	2	5	1	1	2	1	5	0	1	1	0.787936173	-0.921263402	-1.086224799	1.089858044
1	200	35	1	2	6	0	0	0	1	1	0	1	0	1.248999262	-0.921263402	-1.561581178	-0.910703297
1	201	35	2	2	6	1	1	2	1	5	0	1	1	1.248999262	-0.921263402	-1.561581178	1.089858044
1	208	36	1	2	6	1	1	2	1	1	0	1	1	1.248999262	-0.563439356	-0.610868421	1.089858044
1	209	36	2	2	5	0	0	0	1	5	0	1	0	0.787936173	-0.563439356	-0.610868421	-0.910703297
1	214	39	2	2	2	0	0	0	1	5	0	1	0	-0.595253092	0.152208736	-0.230583318	-0.910703297
1	215	39	1	2	6	0	0	0	1	1	0	1	0	1.248999262	-1.279087448	-0.230583318	-0.910703297
1	216	39	2	2	1	0	0	0	1	5	0	1	0	-1.05631618	-1.279087448	-0.230583318	-0.910703297
1	219	39	1	2	3	1	1	2	1	1	0	1	1	-0.134190003	-0.563439356	-0.135512042	1.089858044
1	220	39	2	2	2	0	0	0	1	5	0	1	0	-0.595253092	-0.563439356	-0.135512042	-0.910703297
1	225	42	1	2	1	0	0	0	1	1	0	1	0	-1.05631618	1.941328966	-0.610868421	-0.910703297
1	226	42	2	2	1	0	0	0	1	5	0	1	0	-1.05631618	1.941328966	-0.610868421	-0.910703297
1	228	42	1	1	2	0	0	0	1	1	0	1	0	-0.595253092	1.941328966	-0.610868421	-0.910703297
1	230	32	1	2	2	1	1	2	1	1	0	1	1	-0.595253092	-1.279087448	-0.610868421	1.089858044
1	231	32	2	2	2	1	1	2	1	5	0	1	1	-0.595253092	-1.279087448	-0.610868421	1.089858044
1	234	38	1	2	6	0	0	0	1	1	0	1	0	1.248999262	-0.563439356	-0.610868421	-0.910703297
1	235	38	2	2	2	0	0	0	1	5	0	1	0	-0.595253092	-0.563439356	-0.610868421	-0.910703297
1	240	38	1	2	1	0	0	0	1	1	0	1	0	-1.05631618	0.867856828	0.339844336	-0.910703297
1	241	38	2	2	0	0	0	0	1	5	0	1	0	-1.517379269	0.867856828	0.339844336	-0.910703297
1	242	38	2	1	2	0	0	0	1	5	0	1	0	-0.595253092	0.867856828	0.339844336	-0.910703297
1	243	38	2	1	6	0	0	0	1	5	0	1	0	1.248999262	0.867856828	0.339844336	-0.910703297
1	246	37	1	2	3	0	0	0	1	1	0	1	0	-0.134190003	-0.563439356	0.339844336	-0.910703297
1	247	37	2	2	3	0	0	0	1	5	0	1	0	-0.134190003	-0.563439356	0.339844336	-0.910703297
1	248	37	1	2	4	0	0	0	1	1	0	1	0	0.326873085	0.867856828	-0.135512042	-0.910703297
1	249	37	2	2	2	1	1	2	1	5	0	1	1	-0.595253092	0.867856828	-0.135512042	1.089858044
1	257	43	1	2	3	1	1	2	2	2	1	1	1	-0.134190003	0.867856828	2.24126985	1.089858044
1	258	43	2	2	3	1	1	2	2	5	1	0	1	-0.134190003	0.867856828	2.24126985	1.089858044
1	259	43	1	1	3	1	1	2	2	3	1	1	1	-0.134190003	0.867856828	2.24126985	1.089858044
1	260	43	1	1	3	1	1	2	2	3	1	1	1	-0.134190003	0.867856828	2.24126985	1.089858044
1	261	43	2	1	3	1	1	2	2	5	1	1	1	-0.134190003	0.867856828	2.24126985	1.089858044
1	268	44	2	2	0	0	0	0	1	5	0	1	0	-1.517379269	-1.279087448	-0.610868421	-0.910703297
1	269	44	1	1	3	0	0	0	1	1	0	1	0	-0.134190003	-1.279087448	-0.610868421	-0.910703297
1	270	44	1	1	0	0	0	0	1	1	0	1	0	-1.517379269	-1.279087448	-0.610868421	-0.910703297
1	272	46	2	2	1	0	0	0	2	5	1	1	0	-1.05631618	0.867856828	2.24126985	-0.910703297
1	273	46	1	1	3	1	1	2	2	2	1	1	1	-0.134190003	0.867856828	2.24126985	1.089858044
1	274	46	1	1	6	1	1	2	2	3	1	1	1	1.248999262	0.867856828	2.24126985	1.089858044
1	275	46	2	1	6	1	1	2	2	5	1	1	1	1.248999262	0.867856828	2.24126985	1.089858044
1	276	46	1	2	9	1	1	2	2	2	1	1	1	2.632188527	0.867856828	2.24126985	1.089858044
1	277	46	2	2	6	0	0	0	2	5	1	1	0	1.248999262	-0.921263402	2.24126985	-0.910703297
1	282	2	2	1	0	0	0	0	1	5	0	1	0	-1.517379269	0.510032782	0.606043908	-0.910703297
1	283	39	2	1	3	0	0	0	1	5	0	1	0	-0.134190003	-1.99473554	-0.230583318	-0.910703297
1	287	17	1	2	5	1	1	2	1	1	0	1	1	0.787936173	0.152208736	-0.610868421	1.089858044
1	288	17	2	2	5	1	1	2	1	5	0	0	1	0.787936173	0.152208736	-0.610868421	1.089858044
1	296	17	2	1	3	0	0	0	1	5	0	1	0	-0.134190003	0.152208736	-0.610868421	-0.910703297
1	305	41	2	2	2	1	1	2	1	5	0	1	1	-0.595253092	-0.20561531	-0.610868421	1.089858044
1	315	39	1	1	6	1	1	2	1	1	0	1	1	1.248999262	-1.99473554	-0.230583318	1.089858044
1	319	41	1	2	1	0	0	0	1	1	0	1	0	-1.05631618	-0.20561531	-0.610868421	-0.910703297
