# Supplementary material for: The Role of Language in Structuring Social Networks Following Market Integration in a Yucatec Maya Population
Source: Front Psychol. 2021 Dec 16;12:656963. doi: 10.3389/fpsyg.2021.656963 (PMC8716436; doi:10.3389/fpsyg.2021.656963)
Supplement: Supplementary file 4 [file Data_Sheet_4.CSV]

Cohort	ID	Solar	Sex	Marital_Status	ED	Spanish_bin	Spanish_bin2	Spanish_cont	Work_MHH	Work_IND	WL_MHH	Natal_Vill	Spanish_bin3	Age_c	ED_c	CEH_c	HA_c
2	1	3	1	2	2	1	1	2	2	1	1	1	0	2.400397337	-1.288200872	1.265939167	-0.644518268
2	2	3	2	2	2	1	0	1	2	5	1	1	0	1.969463655	-1.288200872	1.265939167	-0.644518268
2	3	65	2	2	6	1	1	3	2	5	1	1	1	0.813034028	-0.241147205	-0.511636272	-0.584187911
2	4	24	2	2	6	1	1	2	2	5	1	1	0	0.682117467	-0.241147205	-0.156121184	-0.28253613
2	5	3	2	2	6	1	1	3	3	5	1	1	1	0.354826063	-0.241147205	-0.86715136	-0.76517898
2	6	3	2	1	12	1	1	3	2	3	1	1	1	-0.097927046	1.329433295	1.265939167	-0.644518268
2	7	14	1	2	1	0	0	0	1	1	0	1	0	1.844001951	-1.549964288	1.265939167	-0.644518268
2	8	60	1	2	6	1	1	3	3	3	1	1	1	0.556655762	-0.241147205	-0.86715136	0.320767433
2	11	4	1	2	0	1	0	1	1	1	0	1	0	2.11128993	-1.811727705	1.265939167	-0.101545061
2	12	4	2	2	2	1	0	1	1	5	0	1	0	1.898550518	-1.288200872	1.265939167	-0.101545061
2	14	57	2	2	1	1	1	3	1	5	0	1	1	0.654843183	-1.549964288	0.910424079	-0.76517898
2	16	2	2	2	6	1	1	2	2	5	1	1	0	0.420284343	-0.241147205	0.199393904	-0.463527199
2	17	4	1	2	8	1	1	3	1	1	0	1	1	0.251183785	0.282379629	0.199393904	-0.101545061
2	18	4	1	2	12	1	1	3	1	1	0	1	1	0.131176937	1.329433295	-0.511636272	-0.704848624
2	20	36	2	2	12	1	1	3	1	5	0	1	1	-0.277937318	1.329433295	-1.222666448	-0.76517898
2	23	5	1	2	6	1	1	3	1	1	0	1	1	0.622114043	-0.241147205	-0.511636272	-0.523857555
2	34	6	1	2	6	1	0	1	1	1	0	1	0	0.971224873	-0.241147205	-0.86715136	-0.523857555
2	35	7	1	2	6	1	1	3	2	2	1	1	1	1.205783713	-0.241147205	-1.222666448	-0.161875417
2	36	7	2	2	1	1	1	2	2	5	1	1	0	1.205783713	-1.549964288	-1.222666448	-0.161875417
2	37	8	1	2	1	1	1	2	1	1	0	1	0	2.280390489	-1.549964288	1.621454255	-0.161875417
2	38	8	2	2	2	1	0	1	1	5	0	1	0	2.09492536	-1.288200872	1.621454255	-0.161875417
2	39	46	2	2	9	1	1	3	1	5	0	1	1	1.074867151	0.544143045	-0.511636272	-0.463527199
2	40	8	2	1	3	1	0	1	1	5	0	1	0	0.769395174	-1.026437455	1.621454255	-0.161875417
2	41	29	2	2	3	1	0	1	1	5	0	1	0	0.763940318	-1.026437455	-0.86715136	-0.825509337
2	46	46	2	2	9	1	1	3	2	5	1	1	1	-0.048833336	0.544143045	-0.156121184	-1.006500406
2	48	2	2	2	1	0	0	0	2	5	1	1	0	2.749508168	-1.549964288	0.199393904	-0.463527199
2	49	2	1	2	6	1	1	3	2	2	1	1	1	0.567565475	-0.241147205	0.199393904	-0.463527199
2	50	2	1	2	2	0	0	0	2	1	1	1	0	1.402158555	-1.288200872	1.265939167	-0.28253613
2	51	2	2	2	2	1	0	1	2	5	1	1	0	1.309425991	-1.288200872	1.265939167	-0.28253613
2	53	47	2	2	9	1	1	3	1	5	0	1	1	0.098447796	0.544143045	-1.222666448	0.139776364
2	56	9	2	2	4	1	1	3	1	5	0	0	1	1.7621791	-0.764674038	1.265939167	0.320767433
2	57	29	2	2	3	1	1	2	2	5	1	1	0	0.611204329	-1.026437455	0.199393904	0.139776364
2	58	64	2	2	9	1	1	3	2	5	1	1	1	0.480287767	0.544143045	-1.222666448	-0.76517898
2	59	9	2	1	6	1	0	1	1	5	0	1	0	0.382100346	-0.241147205	1.265939167	0.320767433
2	60	9	1	2	9	1	1	3	1	1	0	1	1	0.278458068	0.544143045	-0.511636272	0.320767433
2	61	9	1	2	6	1	1	3	1	1	0	1	1	0.180270647	-0.241147205	-1.222666448	0.320767433
2	62	34	2	2	9	1	1	3	2	5	1	1	1	0.065718656	0.544143045	-0.156121184	1.406713847
2	65	11	1	2	2	1	1	2	1	1	0	1	0	2.400397337	-1.288200872	2.332484431	-0.041214705
2	66	11	2	2	1	0	0	0	1	5	0	1	0	2.3294842	-1.549964288	2.332484431	-0.041214705
2	67	56	2	2	5	1	1	2	1	5	0	1	0	0.938495733	-0.502910622	-0.86715136	-0.644518268
2	68	59	1	2	6	1	1	3	2	1	1	1	1	0.594839759	-0.241147205	0.199393904	0.200106721
2	69	60	2	2	3	1	1	3	3	5	1	1	1	0.529381478	-1.026437455	-0.86715136	0.320767433
2	71	11	1	2	12	1	1	3	1	1	0	1	1	0.289367782	1.329433295	-0.86715136	-0.041214705
2	72	11	1	2	12	1	1	3	2	3	1	1	1	-0.065197906	1.329433295	-0.511636272	-0.041214705
2	73	51	1	2	6	1	1	3	1	1	0	1	1	0.834853455	-0.241147205	-0.511636272	0.200106721
2	74	51	2	2	6	1	1	3	1	5	0	1	1	0.954860303	-0.241147205	-0.511636272	0.200106721
2	75	12	1	2	2	1	0	1	2	5	1	1	0	1.331245418	-1.288200872	-0.156121184	3.095963824
2	76	12	2	2	9	1	1	3	2	2	1	1	1	1.451252266	0.544143045	-0.156121184	3.095963824
2	78	12	1	2	14	1	1	3	2	3	1	1	1	0.10935751	1.852960129	-0.86715136	3.095963824
2	79	12	1	2	9	1	1	3	2	1	1	1	1	-0.016104195	0.544143045	-0.511636272	3.095963824
2	80	13	1	2	3	1	0	1	1	1	0	1	0	1.423977982	-1.026437455	-0.156121184	-0.161875417
2	81	13	2	2	2	1	1	2	1	5	0	1	0	1.205783713	-1.288200872	-0.156121184	-0.161875417
2	82	13	1	2	4	1	1	2	1	1	0	1	0	0.087538083	-0.764674038	-0.86715136	-0.861707551
2	83	36	2	2	9	1	1	3	1	5	0	1	1	-0.087017333	0.544143045	-1.578181535	-0.644518268
2	84	13	1	2	12	1	1	3	1	1	0	1	1	-0.299756745	1.329433295	-0.86715136	-0.161875417
2	85	17	1	2	6	1	1	2	2	4	1	1	0	1.200328856	-0.241147205	1.976969343	0.079446008
2	86	17	2	2	5	1	0	1	2	5	1	1	0	1.194873999	-0.502910622	1.976969343	0.079446008
2	88	17	2	2	6	1	1	3	2	5	1	1	1	0.087538083	-0.241147205	-0.511636272	-1.066830762
2	89	17	2	1	9	1	1	3	2	3	1	1	1	-0.130656187	0.544143045	1.976969343	0.079446008
2	91	19	1	2	3	1	1	2	1	1	0	1	0	1.194873999	-1.026437455	1.976969343	-0.523857555
2	92	19	2	2	3	1	0	1	1	5	0	1	0	1.462161979	-1.026437455	1.976969343	-0.523857555
2	96	19	2	1	6	1	1	3	1	5	0	1	1	-0.288847032	-0.241147205	1.976969343	-0.523857555
2	98	59	2	2	3	1	1	2	2	5	1	1	0	0.742120891	-1.026437455	0.199393904	0.200106721
2	99	58	2	2	6	1	1	3	1	5	0	1	1	0.589384902	-0.241147205	-0.86715136	-0.403196842
2	102	20	1	2	17	1	1	3	3	3	1	1	1	0.169360934	2.638250379	-0.511636272	-0.76517898
2	107	21	1	2	6	1	1	3	1	1	0	1	1	1.434887696	-0.241147205	0.554908991	3.699267388
2	108	21	2	2	2	1	1	3	1	5	0	0	1	1.5603494	-1.288200872	0.554908991	3.699267388
2	109	21	1	2	9	1	1	3	2	2	1	1	1	0.283912925	0.544143045	-0.86715136	-0.161875417
2	110	21	1	2	9	1	1	3	2	2	1	1	1	0.092992939	0.544143045	-0.511636272	0.019115652
2	111	23	2	2	9	1	1	3	2	5	1	1	1	0.005715232	0.544143045	-0.156121184	-0.523857555
2	112	21	1	1	12	1	1	3	1	1	0	1	1	-0.261572748	1.329433295	0.554908991	3.699267388
2	113	22	1	2	2	1	0	1	2	1	1	1	0	1.140325432	-1.288200872	0.554908991	-0.403196842
2	114	22	2	2	5	1	1	2	2	5	1	1	0	1.053047724	-0.502910622	0.554908991	-0.403196842
2	115	22	1	2	6	1	1	2	1	1	0	1	0	0.131176937	-0.241147205	-0.511636272	-0.76517898
2	117	22	1	1	16	1	1	3	2	3	1	1	1	-0.12520133	2.376486962	0.554908991	-0.403196842
2	118	22	1	2	6	1	1	2	1	1	0	1	0	-0.256117891	-0.241147205	-1.578181535	-0.403196842
2	119	55	1	2	0	1	0	1	1	1	0	1	0	1.347609988	-1.811727705	0.554908991	-0.403196842
2	120	55	2	2	1	0	0	0	1	5	0	1	0	0.9930443	-1.549964288	0.554908991	-0.403196842
2	121	36	2	2	9	1	1	2	2	5	1	1	0	-0.087017333	0.544143045	-0.511636272	-0.644518268
2	122	38	2	2	8	1	1	3	2	5	1	1	1	-0.272482462	0.282379629	-1.578181535	-0.76517898
2	125	56	1	2	5	1	0	1	1	1	0	1	0	0.747575747	-0.502910622	-0.86715136	-0.644518268
2	126	57	1	2	2	1	0	1	1	1	0	1	0	0.66029804	-1.288200872	0.910424079	-0.76517898
2	127	16	1	2	1	1	0	1	1	1	0	1	0	2.37857791	-1.549964288	0.199393904	-0.041214705
2	128	16	2	2	4	1	1	2	1	5	0	1	0	2.067651077	-0.764674038	0.199393904	-0.041214705
2	129	24	1	2	12	1	1	3	2	2	1	1	1	0.873037452	1.329433295	-0.156121184	-0.28253613
2	131	16	2	1	6	1	1	3	1	5	0	1	1	0.453013484	-0.241147205	0.199393904	-0.041214705
2	145	27	1	2	6	1	1	3	2	2	1	1	1	1.091231722	-0.241147205	0.554908991	0.682749571
2	146	27	2	2	6	1	1	2	2	5	1	1	0	0.998499157	-0.241147205	0.554908991	0.682749571
2	147	27	1	2	16	1	1	3	3	3	1	1	1	0.005715232	2.376486962	-0.86715136	0.682749571
2	149	27	1	1	16	1	1	3	2	1	1	1	1	-0.207024181	2.376486962	0.554908991	0.682749571
2	150	27	1	1	16	1	1	3	2	3	1	1	1	-0.316121315	2.376486962	0.554908991	0.682749571
2	151	28	1	2	6	1	1	2	1	1	0	1	0	1.222148283	-0.241147205	0.910424079	-0.28253613
2	152	28	2	2	0	0	0	0	1	5	0	0	0	1.194873999	-1.811727705	0.910424079	-0.28253613
2	155	20	2	2	9	1	1	3	3	5	1	1	1	-0.021559052	0.544143045	-0.511636272	-0.76517898
2	156	28	1	2	12	1	1	3	1	1	0	1	1	-0.152475613	1.329433295	-1.222666448	-0.28253613
2	157	37	2	2	9	1	1	3	1	5	0	1	1	-0.267027605	0.544143045	-1.222666448	2.251338836
2	158	30	1	2	6	1	1	3	1	1	0	1	1	1.663991678	-0.241147205	0.199393904	-0.704848624
2	159	30	2	2	2	1	0	1	1	5	0	1	0	1.167599716	-1.288200872	0.199393904	-0.704848624
2	164	33	1	2	6	1	1	3	1	1	0	1	1	0.971224873	-0.241147205	-0.156121184	-0.28253613
2	165	33	2	2	2	0	0	0	1	5	0	1	0	0.654843183	-1.288200872	-0.156121184	-0.28253613
2	166	33	1	1	12	1	1	3	1	1	0	1	1	-0.337940742	1.329433295	-0.156121184	-0.28253613
2	167	34	1	2	6	1	0	1	1	1	0	1	0	1.713085389	-0.241147205	1.265939167	-0.644518268
2	168	34	2	2	3	1	0	1	1	5	0	1	0	1.413068269	-1.026437455	1.265939167	-0.644518268
2	169	34	2	1	1	1	1	2	1	5	0	1	0	0.502107194	-1.549964288	1.265939167	-0.644518268
2	170	11	2	2	5	1	1	3	1	5	0	1	1	0.398464916	-0.502910622	-0.86715136	-0.041214705
2	171	34	1	2	12	1	1	3	2	2	1	1	1	0.294822639	1.329433295	-0.156121184	1.406713847
2	172	34	1	1	15	1	1	3	1	1	0	1	1	0.14208665	2.114723545	1.265939167	-0.644518268
2	173	34	1	1	6	1	1	3	1	1	0	1	1	0.027534659	-0.241147205	1.265939167	-0.644518268
2	174	35	2	2	12	1	1	3	2	5	1	1	1	-0.119746473	1.329433295	-0.86715136	-0.76517898
2	176	34	1	2	14	1	1	3	3	3	1	1	1	-0.343395599	1.852960129	-1.222666448	-1.127161118
2	177	15	1	2	9	1	1	2	2	1	1	1	0	1.473071693	0.544143045	1.621454255	2.854642399
2	178	15	2	2	4	1	0	1	2	5	1	1	0	1.24396771	-0.764674038	1.621454255	2.854642399
2	179	39	2	2	9	1	1	3	1	5	0	1	1	0.022079802	0.544143045	-0.156121184	1.286053135
2	180	12	2	2	9	1	1	3	2	5	1	1	1	-0.059743049	0.544143045	-0.511636272	3.095963824
2	181	15	1	2	9	1	1	3	1	1	0	1	1	-0.130656187	0.544143045	-1.222666448	2.854642399
2	182	15	1	2	12	1	1	3	2	2	1	1	1	-0.310666459	1.329433295	-1.578181535	2.854642399
2	183	26	1	2	3	0	0	0	1	1	0	1	0	1.969463655	-1.026437455	-1.578181535	-0.644518268
2	184	26	2	2	2	0	0	0	1	5	0	1	0	1.82763738	-1.288200872	-1.578181535	-0.644518268
2	187	10	2	2	2	0	0	0	1	5	0	1	0	2.405852194	-1.288200872	0.910424079	0.200106721
2	188	10	1	2	6	1	1	3	1	1	0	1	1	0.665752896	-0.241147205	0.199393904	0.200106721
2	190	29	2	1	0	0	0	0	2	5	1	1	0	1.936734515	-1.811727705	0.554908991	0.260437077
2	191	29	1	2	1	0	0	0	1	1	0	1	0	0.763940318	-1.549964288	-0.86715136	-0.825509337
2	192	29	2	1	3	1	0	1	2	5	1	1	0	0.616659186	-1.026437455	0.554908991	0.260437077
2	193	29	1	2	6	1	1	3	2	2	1	1	1	0.496652338	-0.241147205	0.199393904	0.139776364
2	194	10	2	2	6	1	0	1	1	5	0	1	0	0.169360934	-0.241147205	0.199393904	0.200106721
2	195	29	1	2	6	1	1	2	2	1	1	1	0	0.987589444	-0.241147205	1.265939167	0.260437077
2	196	29	2	2	6	1	0	1	2	5	1	1	0	0.987589444	-0.241147205	1.265939167	0.260437077
2	198	29	1	2	9	1	1	3	3	3	1	1	1	-0.059743049	0.544143045	-1.578181535	0.260437077
2	199	29	2	1	9	1	1	3	2	5	1	1	1	-0.272482462	0.544143045	1.265939167	0.260437077
2	200	35	1	2	6	1	1	2	1	1	0	1	0	1.053047724	-0.241147205	1.265939167	0.320767433
2	201	35	2	2	5	1	0	1	1	5	0	1	0	1.020318584	-0.502910622	1.265939167	0.320767433
2	202	13	2	2	6	1	1	3	1	5	0	1	1	-0.021559052	-0.241147205	-0.86715136	-0.861707551
2	203	35	1	2	9	1	1	3	1	1	0	1	1	-0.152475613	0.544143045	-1.578181535	0.320767433
2	204	35	1	2	14	1	1	3	2	2	1	1	1	-0.256117891	1.852960129	-0.86715136	-0.76517898
2	208	36	1	2	6	1	1	2	1	1	0	1	0	1.178509429	-0.241147205	0.910424079	0.079446008
2	209	36	2	2	4	1	1	3	1	5	0	1	1	1.107596292	-0.764674038	0.910424079	0.079446008
2	210	36	1	2	9	1	1	2	1	1	0	1	0	0.076628369	0.544143045	-1.578181535	-0.644518268
2	211	36	1	2	9	1	1	3	2	2	1	1	1	-0.016104195	0.544143045	-0.511636272	-0.644518268
2	212	36	1	2	9	1	1	3	1	1	0	1	1	-0.12520133	0.544143045	-1.222666448	-0.76517898
2	213	36	1	2	9	1	1	3	1	1	0	1	1	-0.207024181	0.544143045	-0.86715136	0.079446008
2	214	39	2	2	2	1	0	1	1	5	0	1	0	2.04583165	-1.288200872	0.554908991	-0.24875113
2	215	47	1	2	6	1	1	2	1	1	0	1	0	1.145780289	-0.241147205	0.554908991	0.139776364
2	216	47	2	2	3	1	0	1	1	5	0	1	0	0.911221449	-1.026437455	0.554908991	0.139776364
2	217	47	1	2	9	1	1	3	1	1	0	1	1	-0.027013909	0.544143045	-1.222666448	0.139776364
2	218	47	1	2	9	1	1	3	2	2	1	1	1	-0.147020757	0.544143045	-1.578181535	0.139776364
2	219	39	1	2	2	1	1	2	1	1	0	1	0	1.582168827	-1.288200872	0.199393904	1.286053135
2	220	39	2	2	2	1	1	2	1	5	0	1	0	1.309425991	-1.288200872	0.199393904	1.286053135
2	222	21	2	2	6	1	1	3	2	5	1	1	1	0.185725504	-0.241147205	-0.86715136	-0.161875417
2	223	39	1	2	12	1	1	3	1	1	0	1	1	0.087538083	1.329433295	-0.156121184	1.286053135
2	224	21	2	2	7	1	1	3	2	5	1	1	1	-0.092472189	0.020616212	-0.511636272	0.019115652
2	228	58	1	2	6	0	0	0	1	1	0	1	0	0.753030604	-0.241147205	-0.86715136	-0.403196842
2	229	42	1	2	1	1	1	3	2	2	1	1	1	0.600294616	-1.549964288	-0.156121184	-0.041214705
2	230	32	1	2	2	1	1	2	1	1	0	1	0	1.265787137	-1.288200872	-0.86715136	0.200106721
2	231	32	2	2	2	1	0	1	1	5	0	1	0	1.265787137	-1.288200872	-0.86715136	0.200106721
2	232	32	1	2	17	1	1	3	3	3	1	1	1	0.092992939	2.638250379	-0.86715136	0.200106721
2	233	32	1	2	17	1	1	3	3	3	1	1	1	-0.070652762	2.638250379	-0.86715136	0.200106721
2	234	38	1	2	6	1	1	3	2	1	1	1	1	1.042138011	-0.241147205	1.621454255	-0.358552379
2	235	38	2	2	2	1	0	1	2	5	1	1	0	0.834853455	-1.288200872	1.621454255	-0.358552379
2	238	38	1	2	10	1	1	3	2	2	1	1	1	-0.212479038	0.805906462	-1.578181535	-0.76517898
2	239	38	1	2	10	1	1	3	2	2	1	1	1	-0.294301889	0.805906462	-0.86715136	-0.76517898
2	240	38	1	2	1	1	0	1	2	1	1	1	0	2.820421306	-1.549964288	1.621454255	0.079446008
2	241	38	2	2	1	1	0	1	2	5	1	1	0	2.394942481	-1.549964288	1.621454255	0.079446008
2	242	6	2	2	3	1	0	1	1	5	0	1	0	0.802124315	-1.026437455	-0.86715136	-0.523857555
2	243	38	2	1	6	1	1	2	2	3	1	1	0	0.556655762	-0.241147205	1.621454255	0.079446008
2	245	38	1	2	6	1	1	3	2	2	1	1	1	0.191180361	-0.241147205	-0.86715136	0.079446008
2	246	37	1	2	3	1	0	1	1	1	0	1	0	3.060435002	-1.026437455	0.199393904	2.251338836
2	247	37	2	2	3	1	0	1	1	5	0	1	0	2.591317323	-1.026437455	0.199393904	2.251338836
2	248	37	1	2	4	1	1	2	2	1	1	1	0	1.565804257	-0.764674038	2.687999518	2.251338836
2	249	37	2	2	2	1	1	3	2	5	1	1	1	1.418523125	-1.288200872	2.687999518	2.251338836
2	250	42	2	2	5	1	1	3	2	5	1	1	1	0.354826063	-0.502910622	-0.156121184	-0.041214705
2	251	63	1	2	12	1	1	3	2	2	1	1	1	0.278458068	1.329433295	-0.86715136	-0.79051773
2	252	17	2	2	4	1	1	3	2	5	1	1	1	0.17481579	-0.764674038	0.199393904	-0.885839693
2	253	37	1	2	10	1	1	3	1	1	0	1	1	0.10935751	0.805906462	-1.222666448	2.251338836
2	254	12	2	2	9	1	1	3	2	5	1	1	1	0.016624945	0.544143045	-0.86715136	3.095963824
2	255	37	1	2	7	1	1	3	1	1	0	1	1	-0.092472189	0.020616212	-0.86715136	2.251338836
2	256	37	1	1	12	1	1	3	2	3	1	1	1	-0.256117891	1.329433295	2.687999518	2.251338836
2	257	43	1	2	2	1	1	2	1	1	0	1	0	2.002192796	-1.288200872	1.265939167	-0.403196842
2	258	43	2	2	2	1	0	1	1	5	0	1	0	1.980373369	-1.288200872	1.265939167	-0.403196842
2	259	65	1	2	9	1	1	3	2	2	1	1	1	0.954860303	0.544143045	-0.511636272	-0.584187911
2	260	64	1	2	9	1	1	3	2	2	1	1	1	0.873037452	0.544143045	-1.222666448	-0.76517898
2	261	46	2	2	3	1	0	1	1	5	0	1	0	0.687572323	-1.026437455	-0.156121184	-0.101545061
2	263	5	2	2	6	1	1	2	1	5	0	1	0	0.354826063	-0.241147205	-0.511636272	-0.523857555
2	264	63	2	2	9	1	1	2	2	5	1	1	0	0.147541507	0.544143045	-0.86715136	-0.79051773
2	266	30	1	2	3	1	1	2	2	1	1	1	0	1.898550518	-1.026437455	-0.156121184	-0.76517898
2	272	46	2	2	0	0	0	0	1	5	0	1	0	2.793147022	-1.811727705	1.265939167	-0.041214705
2	273	46	1	1	3	1	1	3	1	1	0	1	1	1.287606564	-1.026437455	1.265939167	-0.041214705
2	274	46	1	2	6	1	1	3	1	1	0	1	1	0.785759744	-0.241147205	-0.511636272	-0.463527199
2	275	46	1	2	6	1	1	3	1	1	0	1	1	0.714846607	-0.241147205	-0.156121184	-0.101545061
2	278	46	1	2	9	1	1	3	2	2	1	1	1	-0.021559052	0.544143045	-0.511636272	-0.584187911
2	279	44	1	2	9	1	1	3	2	2	1	1	1	-0.190659611	0.544143045	-0.86715136	-0.463527199
2	280	27	2	1	0	0	0	0	1	5	0	1	0	2.656775604	-1.811727705	0.199393904	-0.28253613
2	281	16	2	2	12	1	1	3	2	6	1	1	1	0.338461492	1.329433295	-0.511636272	-0.885839693
2	283	38	2	2	3	1	1	3	2	5	1	1	1	0.594839759	-1.026437455	-0.86715136	0.079446008
2	285	16	2	2	0	0	0	0	3	6	1	1	0	2.040376793	-1.811727705	-1.578181535	-0.403196842
2	286	16	2	1	0	1	0	1	3	6	1	1	0	1.287606564	-1.811727705	-1.578181535	-0.403196842
2	287	66	1	2	3	1	1	2	1	1	0	1	0	1.538529974	-1.026437455	1.976969343	-0.101545061
2	288	66	2	2	3	1	1	2	1	5	0	0	0	1.413068269	-1.026437455	1.976969343	-0.101545061
2	289	17	1	2	10	1	1	3	2	2	1	1	1	0.278458068	0.805906462	0.199393904	-0.885839693
2	291	46	2	2	6	1	1	3	2	5	1	1	1	0.038444372	-0.241147205	-0.511636272	-0.584187911
2	292	16	1	2	6	1	1	3	3	3	1	1	1	-0.076107619	-0.241147205	-0.511636272	-1.127161118
2	293	37	2	2	6	1	1	3	1	5	0	1	1	-0.190659611	-0.241147205	-0.86715136	2.251338836
2	294	66	2	2	11	1	1	3	2	5	1	1	1	-0.239753321	1.067669879	-0.86715136	-0.101545061
2	296	17	2	1	3	1	0	1	2	5	1	1	0	1.636717395	-1.026437455	0.199393904	-0.885839693
2	300	55	2	2	12	1	1	3	2	5	1	1	1	-0.370669883	1.329433295	-0.86715136	-1.127161118
2	301	51	1	2	9	1	1	3	2	2	1	1	1	-0.365215026	0.544143045	-1.222666448	0.200106721
2	305	41	2	2	1	0	0	0	2	5	1	1	0	1.314880848	-1.549964288	0.554908991	0.441428146
2	307	41	1	2	11	1	1	3	1	1	0	1	1	0.131176937	1.067669879	-0.86715136	0.441428146
2	308	31	2	2	3	1	0	1	1	5	0	1	0	1.767633956	-1.026437455	-0.156121184	-0.403196842
2	309	31	2	2	3	1	1	2	1	1	0	1	0	1.871276234	-1.026437455	-0.156121184	-0.403196842
2	313	31	1	1	9	1	1	3	1	1	0	1	1	-0.343395599	0.544143045	-0.156121184	-0.403196842
2	314	41	1	2	9	1	1	2	2	2	1	1	0	-0.212479038	0.544143045	-1.222666448	-0.885839693
2	315	62	1	2	9	1	1	3	2	2	1	1	1	0.67666261	0.544143045	-0.156121184	-0.24875113
2	318	38	2	2	10	1	1	3	2	5	1	1	1	-0.354305313	0.805906462	-0.86715136	-0.76517898
2	319	41	1	2	0	1	0	1	2	1	1	1	0	1.423977982	-1.811727705	0.554908991	0.441428146
2	401	2	2	1	11	1	1	3	2	4	1	1	1	-0.790693851	1.067669879	0.199393904	-0.463527199
2	402	2	1	1	9	1	1	3	2	2	1	1	1	-0.387034453	0.544143045	1.265939167	-0.28253613
2	403	2	2	1	12	1	1	3	2	4	1	1	1	-0.490676731	1.329433295	1.265939167	-0.28253613
2	404	2	1	1	12	1	1	3	2	4	1	1	1	-0.616138436	1.329433295	1.265939167	-0.28253613
2	405	4	2	2	9	1	1	3	1	5	0	0	1	0.169360934	0.544143045	0.199393904	-0.101545061
2	408	6	1	1	12	1	1	3	1	4	0	1	1	-0.703416143	1.329433295	-0.86715136	-0.523857555
2	409	7	2	1	9	1	1	3	2	5	1	1	1	-0.779784138	0.544143045	-1.222666448	-0.161875417
2	410	46	1	1	11	1	1	3	1	4	0	1	1	-0.65977729	1.067669879	-0.511636272	-0.463527199
2	411	46	2	1	11	1	1	3	1	4	0	1	1	-0.763419568	1.067669879	-0.511636272	-0.463527199
2	412	9	2	2	9	1	1	2	1	5	0	0	0	0.256638641	0.544143045	-0.511636272	0.320767433
2	413	10	1	1	11	1	1	3	1	4	0	1	1	-0.747054997	1.067669879	0.199393904	0.200106721
2	416	47	2	2	7	1	1	3	2	5	1	1	1	-0.801603565	0.020616212	-1.222666448	0.139776364
2	417	11	2	1	9	1	1	3	1	4	0	1	1	-0.796148708	0.544143045	-0.86715136	-0.041214705
2	419	14	2	2	1	1	1	2	1	5	0	0	0	0.894856879	-1.549964288	1.265939167	-0.644518268
2	420	14	2	1	3	1	1	2	1	5	0	1	0	-0.414308737	-1.026437455	1.265939167	-0.644518268
2	422	14	2	1	9	1	1	3	1	5	0	1	1	-0.703416143	0.544143045	1.265939167	-0.644518268
2	423	66	1	2	12	1	1	3	2	2	1	1	1	-0.403399023	1.329433295	-1.222666448	-0.101545061
2	424	66	1	2	12	1	1	3	2	2	1	1	1	-0.556135012	1.329433295	-1.222666448	-0.885839693
2	425	34	2	2	13	1	1	3	3	5	1	1	1	-0.381579596	1.591196712	-1.222666448	-1.127161118
2	426	24	1	1	14	1	1	3	2	4	1	1	1	-0.534315585	1.852960129	-0.156121184	-0.28253613
2	427	24	2	1	12	1	1	3	2	4	1	1	1	-0.719780714	1.329433295	-0.156121184	-0.28253613
2	428	17	1	1	12	1	1	3	2	1	1	1	1	-0.419763593	1.329433295	1.976969343	0.079446008
2	429	17	1	1	10	1	1	3	2	4	1	1	1	-0.545225298	0.805906462	1.976969343	0.079446008
2	429	17	1	1	10	1	1	3	2	4	1	1	1	-0.545225298	0.805906462	1.976969343	0.079446008
2	430	17	1	1	12	1	1	3	2	4	1	1	1	-0.65977729	1.329433295	1.976969343	0.079446008
2	431	17	1	1	10	1	1	3	2	4	1	1	1	-0.774329281	0.805906462	1.976969343	0.079446008
2	433	30	2	2	6	1	1	3	3	5	1	1	1	-0.054288192	-0.241147205	-0.156121184	-0.885839693
2	434	4	2	2	6	1	1	3	1	5	0	1	1	-0.387034453	-0.241147205	-0.511636272	-0.704848624
2	437	19	1	1	12	1	1	3	1	4	0	1	1	-0.69250643	1.329433295	1.976969343	-0.523857555
2	441	21	1	1	12	1	1	3	1	1	0	1	1	-0.42521845	1.329433295	0.554908991	3.699267388
2	442	21	2	1	12	1	1	3	1	5	0	1	1	-0.534315585	1.329433295	0.554908991	3.699267388
2	443	22	1	1	10	1	1	3	2	4	1	1	1	-0.447037877	0.805906462	0.554908991	-0.403196842
2	444	22	1	1	11	1	1	3	2	4	1	1	1	-0.567044725	1.067669879	0.554908991	-0.403196842
2	446	23	1	2	6	1	1	3	2	2	1	0	1	0.152996364	-0.241147205	-0.156121184	-0.523857555
2	449	23	1	2	10	1	1	3	2	2	1	0	1	-0.299756745	0.805906462	-1.222666448	-0.704848624
2	450	27	2	1	14	1	1	3	2	4	1	1	1	-0.501586444	1.852960129	0.554908991	0.682749571
2	451	27	1	1	13	1	1	3	2	4	1	1	1	-0.632503006	1.591196712	0.554908991	0.682749571
2	452	44	2	2	11	1	1	3	2	5	1	1	1	-0.387034453	1.067669879	-0.86715136	-0.463527199
2	454	29	1	1	12	1	1	3	2	3	1	1	1	-0.648867576	1.329433295	1.265939167	0.260437077
2	455	29	1	1	10	1	1	3	2	4	1	1	1	-0.768874424	0.805906462	1.265939167	0.260437077
2	456	15	2	2	12	1	1	3	2	5	1	1	1	-0.507041301	1.329433295	-1.578181535	2.854642399
2	457	29	2	1	12	1	1	3	2	5	1	1	1	-0.545225298	1.329433295	0.199393904	0.139776364
2	458	29	1	2	9	1	1	3	2	2	1	1	1	-0.730690427	0.544143045	-1.222666448	0.139776364
2	459	30	2	2	6	1	1	3	2	5	1	0	1	0.076628369	-0.241147205	-0.156121184	-0.76517898
2	460	30	1	1	9	1	1	3	2	2	1	1	1	-0.807058421	0.544143045	-0.156121184	-0.76517898
2	461	30	1	1	10	1	1	3	2	2	1	1	1	-0.490676731	0.805906462	0.199393904	-0.704848624
2	462	33	1	1	12	1	1	3	1	1	0	1	1	-0.474312161	1.329433295	-0.156121184	-0.28253613
2	463	33	2	1	12	1	1	3	1	5	0	1	1	-0.637957863	1.329433295	-0.156121184	-0.28253613
2	464	15	2	1	12	1	1	3	1	5	0	1	1	-0.387034453	1.329433295	1.621454255	2.854642399
2	465	15	1	1	12	1	1	3	2	2	1	1	1	-0.572499582	1.329433295	1.621454255	2.854642399
2	466	15	1	1	10	1	1	3	2	4	1	1	1	-0.681596717	0.805906462	1.621454255	2.854642399
2	469	35	1	1	10	1	1	3	1	4	0	1	1	-0.670687003	0.805906462	1.265939167	0.320767433
2	470	35	1	1	11	1	1	3	1	4	0	1	1	-0.807058421	1.067669879	1.265939167	0.320767433
2	471	28	2	2	12	1	1	3	1	5	0	1	1	-0.39248931	1.329433295	-1.222666448	-0.28253613
2	472	41	2	2	12	1	1	3	2	5	1	1	1	-0.517951015	1.329433295	-1.222666448	-0.885839693
2	473	36	1	1	9	1	1	3	1	1	0	1	1	-0.643412719	0.544143045	0.910424079	0.079446008
2	475	37	2	1	14	1	1	3	2	4	1	1	1	-0.588864152	1.852960129	2.687999518	2.251338836
2	476	37	1	1	12	1	1	3	2	1	1	1	1	-0.681596717	1.329433295	2.687999518	2.251338836
2	477	37	1	1	11	1	1	3	2	4	1	1	1	-0.785238994	1.067669879	2.687999518	2.251338836
2	480	38	1	1	12	1	1	3	2	2	1	1	1	-0.648867576	1.329433295	1.621454255	-0.358552379
2	481	60	2	2	8	1	1	3	3	5	1	1	1	-0.763419568	0.282379629	-1.222666448	-1.006500406
2	482	5	1	2	12	1	1	3	2	2	1	1	1	-0.387034453	1.329433295	-1.222666448	-0.523857555
2	483	47	1	2	9	1	1	3	2	2	1	1	1	-0.577954439	0.544143045	-1.222666448	0.139776364
2	484	13	2	2	8	1	1	3	1	5	0	1	1	-0.67614186	0.282379629	-0.86715136	-0.161875417
2	485	41	1	1	9	1	1	3	2	2	1	1	1	-0.44158302	0.544143045	0.554908991	0.441428146
2	486	42	2	1	9	1	1	3	2	5	1	1	1	-0.774329281	0.544143045	1.265939167	-0.041214705
2	487	65	2	1	12	1	1	3	2	5	1	1	1	-0.430673307	1.329433295	-0.511636272	-0.584187911
2	488	65	2	1	12	1	1	3	2	3	1	1	1	-0.643412719	1.329433295	-0.511636272	-0.584187911
2	489	44	1	2	6	1	1	3	2	2	1	1	1	-0.40885388	-0.241147205	-1.222666448	-0.463527199
2	491	29	2	2	9	1	1	3	2	5	1	1	1	-0.752509854	0.544143045	-1.222666448	0.139776364
2	492	32	2	2	11	1	1	3	3	5	1	1	1	-0.479767017	1.067669879	-0.86715136	0.200106721
2	493	46	1	1	12	1	1	3	1	4	0	1	1	-0.752509854	1.329433295	-0.156121184	-0.101545061
2	496	55	1	2	9	1	1	3	2	2	1	1	1	-0.39248931	0.544143045	-0.86715136	-1.127161118
2	497	55	1	1	12	1	1	3	1	4	0	1	1	-0.648867576	1.329433295	0.554908991	-0.403196842
2	498	56	1	1	10	1	1	3	1	4	0	1	1	-0.774329281	0.805906462	-0.86715136	-0.644518268
2	499	57	2	1	8	1	1	3	1	1	0	1	1	-0.512496158	0.282379629	0.910424079	-0.76517898
2	600	3	1	2	11	1	1	3	3	3	1	0	1	1.233057997	1.067669879	-0.86715136	-0.76517898
2	601	3	2	1	5	1	1	3	3	4	1	1	1	-1.090710971	-0.502910622	-0.86715136	-0.76517898
2	602	3	1	1	4	1	1	3	3	4	1	1	1	-1.183443536	-0.764674038	-0.86715136	-0.76517898
2	603	5	2	2	9	1	1	3	2	5	1	1	1	-0.828877848	0.544143045	-1.222666448	-0.523857555
2	604	5	1	1	7	1	1	3	1	4	0	1	1	-1.019797834	0.020616212	-0.511636272	-0.523857555
2	605	5	2	1	1	1	0	1	1	4	0	1	0	-1.308905241	-1.549964288	-0.511636272	-0.523857555
2	606	42	2	1	9	1	1	3	2	4	1	1	1	-0.910700699	0.544143045	-0.156121184	-0.041214705
2	607	42	2	1	6	1	1	3	2	4	1	1	1	-1.00888812	-0.241147205	-0.156121184	-0.041214705
2	608	42	1	1	4	1	1	3	2	4	1	1	1	-1.145259539	-0.764674038	-0.156121184	-0.041214705
2	609	63	1	1	8	1	1	3	2	4	1	1	1	-0.970704123	0.282379629	-0.86715136	-0.79051773
2	610	63	1	1	6	1	1	3	2	4	1	1	1	-1.074346401	-0.241147205	-0.86715136	-0.79051773
2	611	35	1	1	7	1	1	3	1	4	0	1	1	-0.997978407	0.020616212	1.265939167	0.320767433
2	612	46	2	1	6	1	1	3	1	4	0	1	1	-1.036162404	-0.241147205	-0.511636272	-0.463527199
2	613	46	2	1	6	1	1	3	1	4	0	1	1	-1.074346401	-0.241147205	-0.156121184	-0.101545061
2	614	37	1	1	2	1	1	2	1	4	0	1	0	-1.287085814	-1.288200872	-0.86715136	2.251338836
2	615	36	2	2	9	1	1	3	1	5	0	1	1	-0.627048149	0.544143045	-0.86715136	0.079446008
2	616	46	1	1	7	1	1	3	2	4	1	1	1	-0.94342984	0.020616212	-0.511636272	-0.584187911
2	617	46	2	1	6	1	1	3	2	4	1	1	1	-1.057981831	-0.241147205	-0.511636272	-0.584187911
2	618	46	1	1	3	1	1	2	2	4	1	1	0	-1.205262963	-1.026437455	-0.511636272	-0.584187911
2	619	39	1	1	6	1	1	3	1	4	0	1	1	-1.014342977	-0.241147205	0.199393904	1.286053135
2	620	11	2	1	9	1	1	3	1	4	0	1	1	-0.867061845	0.544143045	-0.86715136	-0.041214705
2	621	62	2	2	3	1	1	3	2	6	1	0	1	0.67666261	-1.026437455	-0.156121184	-0.24875113
2	622	62	1	1	9	1	1	3	2	4	1	1	1	-0.888881272	0.544143045	-0.156121184	-0.24875113
2	623	62	1	1	7	1	1	3	2	4	1	1	1	-0.981613837	0.020616212	-0.156121184	-0.24875113
2	624	62	2	1	3	1	1	2	2	4	1	1	0	-1.216172676	-1.026437455	-0.156121184	-0.24875113
2	625	39	1	1	5	1	1	3	1	4	0	1	1	-1.107075542	-0.502910622	-0.156121184	1.286053135
2	626	39	2	1	2	1	1	2	1	4	0	1	0	-1.270721244	-1.288200872	-0.156121184	1.286053135
2	627	38	1	1	1	1	0	1	2	4	1	1	0	-1.325269811	-1.549964288	-0.86715136	0.079446008
2	629	29	1	1	9	1	1	3	2	4	1	1	1	-0.899790986	0.544143045	1.265939167	0.260437077
2	630	29	1	1	10	1	1	3	2	4	1	1	1	-0.845242418	0.805906462	0.199393904	0.139776364
2	631	29	1	1	8	1	1	3	2	4	1	1	1	-0.95979441	0.282379629	0.199393904	0.139776364
2	632	29	2	1	5	1	0	1	1	4	0	1	0	-1.014342977	-0.502910622	-0.86715136	-0.825509337
2	633	29	2	1	3	1	1	2	1	4	0	1	0	-1.167078966	-1.026437455	-0.86715136	-0.825509337
2	634	17	1	1	9	1	1	3	2	4	1	1	1	-0.888881272	0.544143045	0.199393904	-0.885839693
2	635	17	1	1	7	1	1	3	2	4	1	1	1	-0.97615898	0.020616212	0.199393904	-0.885839693
2	636	17	1	1	6	1	1	3	2	4	1	1	1	-1.052526974	-0.241147205	0.199393904	-0.885839693
2	637	17	1	1	4	1	1	3	2	4	1	1	1	-1.150714396	-0.764674038	0.199393904	-0.885839693
2	638	17	1	1	2	1	1	2	2	4	1	1	0	-1.24344696	-1.288200872	0.199393904	-0.885839693
2	639	66	1	2	12	1	1	3	2	2	1	0	1	-0.136111043	1.329433295	-0.86715136	-0.101545061
2	640	57	1	1	10	1	1	3	1	4	0	1	1	-0.768874424	0.805906462	0.910424079	-0.76517898
2	641	16	1	1	6	1	1	3	2	4	1	1	1	-1.074346401	-0.241147205	-0.511636272	-0.885839693
2	642	16	1	1	4	1	1	3	2	4	1	1	1	-1.194353249	-0.764674038	-0.511636272	-0.885839693
2	643	16	1	1	2	1	1	2	2	4	1	1	0	-1.303450384	-1.288200872	-0.511636272	-0.885839693
2	645	17	1	1	7	1	1	3	2	4	1	1	1	-0.954339553	0.020616212	1.976969343	0.079446008
2	646	17	1	2	6	1	1	3	2	3	1	0	1	-0.010649338	-0.241147205	-0.511636272	-1.066830762
2	647	17	2	1	4	1	1	3	2	4	1	1	1	-1.117985255	-0.764674038	-0.511636272	-1.066830762
2	648	17	2	1	2	1	1	2	2	4	1	1	0	-1.287085814	-1.288200872	-0.511636272	-1.066830762
2	649	33	1	1	8	1	1	3	1	4	0	1	1	-0.94342984	0.282379629	-0.156121184	-0.28253613
2	650	4	2	1	9	1	1	3	1	4	0	1	1	-0.861606989	0.544143045	0.199393904	-0.101545061
2	651	4	1	1	7	1	1	3	1	4	0	1	1	-0.954339553	0.020616212	0.199393904	-0.101545061
2	652	4	1	1	5	1	1	3	1	4	0	1	1	-1.047072118	-0.502910622	0.199393904	-0.101545061
2	653	4	2	1	5	1	1	3	1	4	0	1	1	-1.139804682	-0.502910622	0.199393904	-0.101545061
2	654	4	1	1	2	1	1	2	1	4	0	1	0	-1.303450384	-1.288200872	-0.511636272	-0.704848624
2	655	30	1	1	8	1	1	3	2	4	1	1	1	-0.937974983	0.282379629	0.199393904	-0.704848624
2	656	30	1	1	8	1	1	3	2	4	1	1	1	-0.927065269	0.282379629	-0.156121184	-0.76517898
2	657	30	2	1	6	1	1	3	2	4	1	1	1	-1.052526974	-0.241147205	-0.156121184	-0.76517898
2	658	30	2	1	3	1	1	2	2	4	1	1	0	-1.270721244	-1.026437455	-0.156121184	-0.76517898
2	659	22	2	2	9	1	1	3	1	5	0	0	1	-0.027013909	0.544143045	-0.511636272	-0.76517898
2	660	22	1	1	6	1	1	3	1	4	0	1	1	-1.068891545	-0.241147205	-0.511636272	-0.76517898
2	661	22	1	1	5	1	1	3	1	4	0	1	1	-1.134349825	-0.502910622	-0.511636272	-0.76517898
2	662	22	1	1	3	1	1	2	1	4	0	1	0	-1.265266387	-1.026437455	-0.511636272	-0.76517898
2	663	21	2	1	9	1	1	3	2	4	1	1	1	-0.916155556	0.544143045	-0.511636272	0.019115652
2	664	21	2	1	4	1	1	3	2	4	1	1	1	-1.156169252	-0.764674038	-0.511636272	0.019115652
2	665	21	1	1	8	1	1	3	2	4	1	1	1	-0.937974983	0.282379629	-0.86715136	-0.161875417
2	666	21	1	1	6	1	1	3	2	4	1	1	1	-1.079801258	-0.241147205	-0.86715136	-0.161875417
2	667	23	2	1	4	1	1	3	2	4	1	1	1	-1.194353249	-0.764674038	-0.156121184	-0.523857555
2	668	23	1	1	1	1	0	1	2	4	1	1	0	-1.325269811	-1.549964288	-0.156121184	-0.523857555
2	669	56	1	1	4	1	1	3	1	4	0	1	1	-1.063436688	-0.764674038	-0.86715136	-0.644518268
2	670	55	2	1	7	1	1	3	1	4	0	1	1	-0.916155556	0.020616212	0.554908991	-0.403196842
2	671	55	2	1	4	1	1	3	1	4	0	1	1	-1.096165828	-0.764674038	0.554908991	-0.403196842
2	672	57	1	1	8	1	1	3	1	4	0	1	1	-0.937974983	0.282379629	0.910424079	-0.76517898
2	673	57	2	1	6	1	1	3	1	4	0	1	1	-1.085256115	-0.241147205	0.910424079	-0.76517898
2	674	57	2	1	6	1	1	3	1	4	0	1	1	-1.085256115	-0.241147205	0.910424079	-0.76517898
2	675	57	1	1	2	1	1	2	1	4	0	1	0	-1.287085814	-1.288200872	0.910424079	-0.76517898
2	676	59	2	1	8	1	1	3	2	4	1	1	1	-0.94342984	0.282379629	0.199393904	0.200106721
2	677	19	2	1	8	1	1	3	1	4	0	1	1	-0.894336129	0.282379629	1.976969343	-0.523857555
2	678	19	2	1	6	1	1	3	1	4	0	1	1	-1.063436688	-0.241147205	1.976969343	-0.523857555
2	679	34	1	1	7	1	1	3	2	4	1	1	1	-0.987068694	0.020616212	-0.156121184	1.406713847
2	680	34	2	1	4	1	1	3	2	4	1	1	1	-1.145259539	-0.764674038	-0.156121184	1.406713847
2	681	12	1	1	3	1	1	2	2	4	1	1	0	-1.24344696	-1.026437455	-0.156121184	3.095963824
2	682	12	1	1	1	1	0	1	2	4	1	1	0	-1.281630957	-1.549964288	-0.511636272	3.095963824
2	685	9	2	2	8	1	1	3	1	5	0	0	1	0.071173513	0.282379629	-1.222666448	0.320767433
2	686	9	2	1	6	1	1	3	1	4	0	1	1	-1.047072118	-0.241147205	-1.222666448	0.320767433
2	687	13	2	1	4	1	1	3	1	4	0	1	1	-1.194353249	-0.764674038	-0.86715136	-0.861707551
2	688	13	1	1	2	1	1	2	1	4	0	1	0	-1.2761761	-1.288200872	-0.86715136	-0.861707551
2	689	2	2	1	8	1	1	3	2	4	1	1	1	-0.905245843	0.282379629	0.199393904	-0.463527199
2	690	2	1	1	7	1	1	3	2	4	1	1	1	-1.025252691	0.020616212	0.199393904	-0.463527199
2	691	2	2	1	4	1	1	3	2	4	1	1	1	-1.150714396	-0.764674038	0.199393904	-0.463527199
2	692	14	2	1	8	1	1	3	1	4	0	1	1	-0.888881272	0.282379629	1.265939167	-0.644518268
2	693	14	2	1	7	1	1	3	1	4	0	1	1	-0.97615898	0.020616212	1.265939167	-0.644518268
2	694	14	2	1	4	1	1	3	1	4	0	1	1	-1.156169252	-0.764674038	1.265939167	-0.644518268
2	697	60	1	1	5	1	1	3	3	4	1	1	1	-1.090710971	-0.502910622	-0.86715136	0.320767433
2	698	9	2	1	10	1	1	3	1	4	0	1	1	-0.845242418	0.805906462	-0.511636272	0.320767433
2	699	9	2	1	6	1	1	3	1	4	0	1	1	-1.074346401	-0.241147205	-0.511636272	0.320767433
2	700	9	2	1	3	1	1	2	1	4	0	1	0	-1.254356673	-1.026437455	-0.511636272	0.320767433
2	701	38	2	1	7	1	1	3	2	4	1	1	1	-0.997978407	0.020616212	1.621454255	-0.358552379
2	702	10	2	1	9	1	1	3	1	4	0	1	1	-0.856152132	0.544143045	0.199393904	0.200106721
2	703	10	2	1	5	1	1	3	1	4	0	1	1	-1.107075542	-0.502910622	0.199393904	0.200106721
2	704	15	2	1	10	1	1	3	2	4	1	1	1	-0.850697275	0.805906462	1.621454255	2.854642399
2	705	15	2	1	7	1	1	3	2	4	1	1	1	-1.025252691	0.020616212	1.621454255	2.854642399
2	713	24	1	1	9	1	1	3	2	4	1	1	1	-0.916155556	0.544143045	-0.156121184	-0.28253613
2	715	58	2	2	9	1	1	3	1	5	0	1	1	-0.583409295	0.544143045	-0.86715136	-0.403196842
2	716	59	1	1	11	1	1	3	2	4	1	1	1	-0.496131588	1.067669879	0.199393904	0.200106721
2	718	46	1	2	9	1	1	3	2	2	1	0	1	-0.021559052	0.544143045	-0.156121184	-1.006500406
2	719	46	2	1	4	1	1	3	2	4	1	1	1	-1.199808106	-0.764674038	-0.156121184	-1.006500406
2	720	46	2	1	2	1	1	2	2	4	1	1	0	-1.270721244	-1.288200872	-0.156121184	-1.006500406
2	722	59	1	1	12	1	1	3	2	3	1	1	1	-0.583409295	1.329433295	0.199393904	0.200106721
2	723	59	1	1	10	1	1	3	2	4	1	1	1	-0.67614186	0.805906462	0.199393904	0.200106721
2	724	59	1	1	9	1	1	3	2	4	1	1	1	-0.790693851	0.544143045	0.199393904	0.200106721
2	726	60	1	2	11	1	1	3	3	3	1	1	1	-0.637957863	1.067669879	-1.222666448	-1.006500406
2	728	35	1	1	1	1	0	1	2	4	1	1	0	-1.341634381	-1.549964288	-0.86715136	-0.76517898
2	731	60	2	1	0	1	1	2	3	4	1	1	0	-1.374363522	-1.811727705	-0.86715136	0.320767433
2	732	66	2	1	1	1	0	1	2	4	1	1	0	-1.352544095	-1.549964288	-0.86715136	-0.101545061
2	733	16	2	2	11	1	1	3	3	5	1	0	1	-0.217933894	1.067669879	-0.511636272	-1.127161118
2	734	16	1	1	2	1	1	2	3	4	1	0	0	-1.270721244	-1.288200872	-0.511636272	-1.127161118
2	736	11	2	2	9	1	1	3	2	5	1	0	1	-0.234298464	0.544143045	-0.511636272	-0.041214705
2	737	11	2	1	2	1	1	2	2	4	1	1	0	-1.22708239	-1.288200872	-0.511636272	-0.041214705
2	739	23	2	2	9	1	1	3	2	5	1	0	1	-0.44158302	0.544143045	-1.222666448	-0.704848624
2	740	2	1	1	1	1	0	1	2	4	1	1	0	-1.341634381	-1.549964288	0.199393904	-0.463527199
2	742	30	1	2	6	1	1	3	3	3	1	0	1	0.038444372	-0.241147205	-0.156121184	-0.885839693
2	743	30	2	1	7	1	1	3	3	4	1	0	1	-1.00888812	0.020616212	-0.156121184	-0.885839693
2	744	30	2	1	5	1	1	3	3	4	1	0	1	-1.117985255	-0.502910622	-0.156121184	-0.885839693
2	746	41	2	2	6	1	1	3	1	5	0	0	1	-0.283392175	-0.241147205	-0.86715136	0.441428146
2	757	32	2	2	17	1	1	3	3	5	1	0	1	-0.076107619	2.638250379	-0.86715136	0.200106721
2	770	51	2	2	9	1	1	3	2	5	1	0	1	-0.539770441	0.544143045	-1.222666448	0.200106721
2	772	44	2	2	4	1	1	3	2	5	1	0	1	-0.430673307	-0.764674038	-1.222666448	-0.463527199
2	776	27	2	2	9	1	1	3	3	5	1	0	1	-0.070652762	0.544143045	-0.86715136	0.682749571
2	833	22	2	2	7	1	1	3	1	5	0	0	1	-0.719780714	0.020616212	-1.578181535	-0.403196842
2	835	35	2	2	5	1	0	1	1	5	0	0	0	-0.507041301	-0.502910622	-1.578181535	0.320767433
