# Supplementary material for: The Role of Language in Structuring Social Networks Following Market Integration in a Yucatec Maya Population
Source: Front Psychol. 2021 Dec 16;12:656963. doi: 10.3389/fpsyg.2021.656963 (PMC8716436; doi:10.3389/fpsyg.2021.656963)
Supplement: Supplementary file 5 [file Data_Sheet_5.CSV]

Cohort	ID	Solar	Sex	Marital_Status	ED	Spanish_bin	Spanish_bin2	Spanish_cont	Work_MHH	Work_IND	WL_MHH	Natal_Vill	Spanish_bin3	Age_c	ED_c	CEH_c	HA_c
1	1	3	1	2	2	1	1	2	1	1	0	1	1	1.452318491	-0.509926601	0.873022092	-0.162752317
1	2	3	2	2	4	1	1	2	1	5	0	1	1	1.391086535	0.473008838	0.873022092	-0.162752317
1	3	3	2	1	6	1	1	2	1	5	0	1	1	-0.26217626	1.455944276	0.873022092	-0.162752317
1	4	16	2	2	6	1	1	2	1	5	0	1	1	-0.38464017	1.455944276	-1.816391005	0.323135733
1	5	3	2	1	5	1	1	2	1	4	0	1	1	-0.752031902	0.964476557	0.873022092	-0.162752317
1	7	3	1	2	1	0	0	0	1	1	0	1	0	0.901230892	-1.00139432	-1.047987263	-0.162752317
1	8	3	1	1	6	1	1	2	1	1	0	1	1	-0.445872126	1.455944276	-1.047987263	-0.162752317
1	9	3	1	1	6	1	1	2	1	1	0	1	1	-0.629567992	1.455944276	-1.047987263	-0.162752317
1	10	3	2	1	1	0	0	0	1	4	0	1	0	-0.935727769	-1.00139432	-1.047987263	-0.162752317
1	12	4	2	2	2	0	0	0	1	5	0	1	0	0.962462848	-0.509926601	0.873022092	0.79033578
1	13	4	2	1	4	1	1	2	1	5	0	1	1	-0.26217626	0.473008838	0.873022092	0.79033578
1	14	4	2	1	3	1	1	2	1	5	0	1	1	-0.38464017	-0.018458881	0.873022092	0.79033578
1	15	4	2	1	4	1	1	2	1	5	0	1	1	-0.507104081	0.473008838	0.873022092	0.79033578
1	16	4	2	1	5	1	1	2	1	5	0	1	1	-0.690799947	0.964476557	0.873022092	0.79033578
1	17	4	1	1	3	1	1	2	1	4	0	1	1	-0.813263858	-0.018458881	0.873022092	0.79033578
1	18	4	1	1	2	1	1	2	1	4	0	1	1	-0.996959724	-0.509926601	0.873022092	0.79033578
1	19	4	2	1	1	0	0	0	1	4	0	1	0	-1.119423635	-1.00139432	0.873022092	0.79033578
1	21	5	1	2	3	0	0	0	1	1	0	1	0	0.778766982	-0.018458881	0.488820221	-0.162752317
1	22	5	2	2	3	0	0	0	1	5	0	1	0	0.901230892	-0.018458881	0.488820221	-0.162752317
1	23	5	1	1	6	1	1	2	1	1	0	1	1	-0.38464017	1.455944276	0.488820221	-0.162752317
1	24	5	1	1	1	0	0	0	1	1	0	1	0	-0.568336036	-1.00139432	0.488820221	-0.162752317
1	25	5	2	1	5	1	1	2	1	5	0	1	1	-0.690799947	0.964476557	0.488820221	-0.162752317
1	26	5	1	1	2	0	0	0	1	4	0	1	0	-0.935727769	-0.509926601	0.488820221	-0.162752317
1	27	5	1	1	1	0	0	0	1	4	0	1	0	-1.058191679	-1.00139432	0.488820221	-0.162752317
1	31	6	2	2	0	0	0	0	1	5	0	1	0	2.370797821	-1.492862039	0.873022092	1.257535828
1	32	6	2	1	2	0	0	0	1	5	0	1	0	0.656303071	-0.509926601	0.873022092	1.257535828
1	33	6	2	1	0	0	0	0	1	5	0	1	0	0.350143294	-1.492862039	0.873022092	1.257535828
1	34	6	1	1	6	0	0	0	1	1	0	1	0	-0.139712349	1.455944276	0.873022092	1.257535828
1	35	7	1	2	5	0	0	0	1	1	0	1	0	0.227679383	0.964476557	-1.816391005	-0.611264363
1	36	7	2	2	2	0	0	0	1	5	0	1	0	0.227679383	-0.509926601	-1.816391005	-0.611264363
1	37	8	1	2	1	0	0	0	1	1	0	1	0	1.452318491	-1.00139432	1.257223963	-0.162752317
1	38	8	2	2	0	0	0	0	1	5	0	1	0	1.452318491	-1.492862039	1.257223963	-0.162752317
1	39	8	2	1	5	1	1	2	1	5	0	1	1	0.105215473	0.964476557	1.257223963	-0.162752317
1	40	8	2	1	1	0	0	0	1	5	0	1	0	-0.139712349	-1.00139432	1.257223963	-0.162752317
1	41	8	2	1	3	0	0	0	1	5	0	1	0	-0.323408215	-0.018458881	1.257223963	-0.162752317
1	42	8	2	1	5	0	0	0	1	5	0	1	0	-0.445872126	0.964476557	1.257223963	-0.162752317
1	43	8	1	1	6	1	1	2	1	1	0	1	1	-0.629567992	1.455944276	1.257223963	-0.162752317
1	44	8	1	1	4	1	1	2	1	4	0	1	1	-0.935727769	0.473008838	1.257223963	-0.162752317
1	45	8	2	1	1	0	0	0	1	4	0	1	0	-0.996959724	-1.00139432	1.257223963	-0.162752317
1	47	2	1	2	3	0	0	0	1	1	0	1	0	2.187101955	-0.018458881	0.488820221	0.584767759
1	48	2	2	2	1	0	0	0	1	5	0	1	0	1.880942178	-1.00139432	0.488820221	0.584767759
1	49	2	2	1	6	1	1	2	1	5	0	1	1	-0.445872126	1.455944276	0.488820221	0.584767759
1	51	2	2	2	2	0	0	0	1	5	0	1	0	0.227679383	-0.509926601	-1.047987263	0.323135733
1	52	2	2	1	1	0	0	0	1	4	0	1	0	-0.996959724	-1.00139432	-1.047987263	0.323135733
1	53	2	2	1	1	0	0	0	1	4	0	1	0	-0.996959724	-1.00139432	-1.047987263	0.323135733
1	55	9	1	2	3	0	0	0	1	1	0	1	0	0.962462848	-0.018458881	0.873022092	-0.611264363
1	56	9	2	2	4	1	1	2	1	5	0	0	1	0.901230892	0.473008838	0.873022092	-0.611264363
1	57	9	2	1	3	1	1	2	1	5	0	1	1	-0.445872126	-0.018458881	0.873022092	-0.611264363
1	58	9	2	1	3	1	1	2	1	5	0	1	1	-0.568336036	-0.018458881	0.873022092	-0.611264363
1	59	9	2	1	6	1	1	2	1	5	0	0	1	-0.690799947	1.455944276	0.873022092	-0.611264363
1	60	9	1	1	3	1	1	2	1	4	0	0	1	-0.813263858	-0.018458881	0.873022092	-0.611264363
1	61	9	1	1	2	1	1	2	1	4	0	1	1	-0.874495813	-0.509926601	0.873022092	-0.611264363
1	62	9	2	1	2	1	1	2	1	4	0	1	1	-0.996959724	-0.509926601	0.873022092	-0.611264363
1	63	9	2	1	1	0	0	0	1	4	0	1	0	-1.119423635	-1.00139432	0.873022092	-0.611264363
1	65	11	1	2	2	1	1	2	1	1	0	1	1	1.513550446	-0.509926601	1.641425834	-1.078464411
1	66	11	2	2	0	0	0	0	1	5	0	1	0	1.452318491	-1.492862039	1.641425834	-1.078464411
1	67	11	2	1	5	0	0	0	1	5	0	1	0	0.043983517	0.964476557	1.641425834	-1.078464411
1	68	11	1	1	6	1	1	2	1	1	0	1	1	-0.445872126	1.455944276	1.641425834	-1.078464411
1	69	11	2	1	5	1	1	2	1	5	0	1	1	-0.507104081	0.964476557	1.641425834	-1.078464411
1	70	11	1	1	5	1	1	2	1	4	0	1	1	-0.752031902	0.964476557	1.641425834	-1.078464411
1	71	11	1	1	4	1	1	2	1	4	0	1	1	-0.813263858	0.473008838	1.641425834	-1.078464411
1	72	11	1	1	1	0	0	0	1	4	0	1	0	-1.119423635	-1.00139432	1.641425834	-1.078464411
1	73	11	1	2	6	1	1	2	1	1	0	1	1	-0.139712349	1.455944276	-1.816391005	-1.078464411
1	74	11	2	2	6	1	1	2	1	5	0	1	1	-0.017248438	1.455944276	-1.816391005	-1.078464411
1	75	12	2	2	2	0	0	0	1	5	0	1	0	0.350143294	-0.509926601	-1.047987263	-0.162752317
1	76	12	1	2	6	1	1	2	1	1	0	1	1	0.472607205	1.455944276	-1.047987263	-0.162752317
1	77	12	1	1	4	1	1	2	1	4	0	1	1	-0.874495813	0.473008838	-1.047987263	-0.162752317
1	78	12	1	1	2	1	1	2	1	4	0	1	1	-0.996959724	-0.509926601	-1.047987263	-0.162752317
1	79	12	1	1	1	1	1	2	1	4	0	1	1	-1.119423635	-1.00139432	-1.047987263	-0.162752317
1	80	13	1	2	3	0	0	0	1	1	0	1	0	0.53383916	-0.018458881	-1.047987263	-0.611264363
1	81	13	2	2	2	0	0	0	1	5	0	1	0	0.227679383	-0.509926601	-1.047987263	-0.611264363
1	82	13	1	1	2	1	1	2	1	4	0	1	1	-0.996959724	-0.509926601	-1.047987263	-0.611264363
1	85	17	1	2	6	1	1	2	1	1	0	1	1	0.166447428	1.455944276	-0.663785392	-0.611264363
1	86	17	2	2	5	0	0	0	1	5	0	1	0	0.166447428	0.964476557	-0.663785392	-0.611264363
1	87	17	2	1	1	0	0	0	1	4	0	1	0	-1.119423635	-1.00139432	-0.663785392	-0.611264363
1	88	17	2	1	1	0	0	0	1	4	0	1	0	-1.058191679	-1.00139432	-0.663785392	-0.611264363
1	91	19	1	2	4	1	1	2	1	1	0	1	1	0.350143294	0.473008838	-0.663785392	0.79033578
1	92	19	2	2	4	0	0	0	1	5	0	1	0	0.53383916	0.473008838	-0.663785392	0.79033578
1	93	19	2	1	2	1	1	2	1	4	0	0	1	-1.058191679	-0.509926601	-0.663785392	0.79033578
1	97	20	1	2	2	0	0	0	1	1	0	1	0	2.187101955	-0.509926601	0.873022092	0.323135733
1	98	20	2	1	3	1	1	2	1	5	0	1	1	-0.323408215	-0.018458881	0.873022092	0.323135733
1	99	20	2	1	4	1	1	2	1	5	0	1	1	-0.445872126	0.473008838	0.873022092	0.323135733
1	100	20	1	2	4	1	1	2	1	1	0	1	1	0.105215473	0.473008838	-0.279583521	-0.144064315
1	101	20	2	2	4	1	1	2	1	5	0	1	1	0.227679383	0.473008838	-0.279583521	-0.144064315
1	102	20	1	1	3	1	1	2	1	4	0	1	1	-0.935727769	-0.018458881	-0.279583521	-0.144064315
1	103	20	2	1	1	1	1	2	1	4	0	1	1	-1.058191679	-1.00139432	-0.279583521	-0.144064315
1	107	21	1	2	4	1	1	2	1	1	0	1	1	0.472607205	0.473008838	-0.663785392	1.724735876
1	108	21	2	2	2	1	1	2	1	5	0	0	1	0.53383916	-0.509926601	-0.663785392	1.724735876
1	109	21	1	1	5	1	1	2	1	4	0	1	1	-0.813263858	0.964476557	-0.663785392	1.724735876
1	110	21	1	1	2	1	1	2	1	4	0	1	1	-0.996959724	-0.509926601	-0.663785392	1.724735876
1	111	21	2	1	1	0	0	0	1	4	0	1	0	-1.119423635	-1.00139432	-0.663785392	1.724735876
1	113	22	1	2	2	0	0	0	1	1	0	1	0	0.166447428	-0.509926601	-0.663785392	0.323135733
1	114	22	2	2	5	0	0	0	1	5	0	1	0	0.043983517	0.964476557	-0.663785392	0.323135733
1	115	22	1	1	2	0	0	0	1	4	0	1	0	-0.996959724	-0.509926601	-0.663785392	0.323135733
1	116	22	1	1	1	0	0	0	1	4	0	1	0	-1.119423635	-1.00139432	-0.663785392	0.323135733
1	119	23	1	2	0	0	0	0	1	1	0	1	0	0.227679383	-1.492862039	-1.432189134	-0.611264363
1	120	23	2	2	1	0	0	0	1	5	0	1	0	0.043983517	-1.00139432	-1.432189134	-0.611264363
1	123	23	1	2	0	0	0	0	1	1	0	1	0	2.187101955	-1.492862039	-0.279583521	-0.611264363
1	125	23	1	1	5	0	0	0	1	1	0	1	0	-0.26217626	0.964476557	-0.279583521	-0.611264363
1	127	17	1	2	1	0	0	0	1	1	0	1	0	1.268622624	-1.00139432	-0.279583521	0.323135733
1	128	17	2	2	4	1	1	2	1	5	0	1	1	1.207390669	0.473008838	-0.279583521	0.323135733
1	129	17	1	2	12	1	1	2	1	1	0	1	1	-0.078480393	4.40475059	-1.816391005	0.323135733
1	130	17	2	1	4	1	1	2	1	5	0	1	1	-0.38464017	0.473008838	-0.279583521	0.323135733
1	131	17	2	1	6	1	1	2	1	5	0	1	1	-0.568336036	1.455944276	-0.279583521	0.323135733
1	132	25	1	2	6	1	1	2	2	2	1	1	1	-0.078480393	1.455944276	-1.816391005	-0.611264363
1	133	25	2	2	6	0	0	0	2	5	1	1	0	-0.139712349	1.455944276	-1.816391005	-0.611264363
1	137	18	1	2	0	0	0	0	1	1	0	1	0	2.860653464	-1.492862039	0.10461835	-1.545664458
1	138	18	2	2	0	0	0	0	1	5	0	1	0	2.738189553	-1.492862039	0.10461835	-1.545664458
1	140	10	2	2	4	1	1	2	1	5	0	1	1	0.043983517	0.473008838	-0.663785392	-1.545664458
1	141	10	2	1	1	0	0	0	1	4	0	1	0	-1.058191679	-1.00139432	-0.663785392	-1.545664458
1	145	27	1	2	6	1	1	2	1	1	0	1	1	0.043983517	1.455944276	-0.663785392	-1.545664458
1	146	27	2	2	6	1	1	2	1	5	0	1	1	-0.139712349	1.455944276	-0.663785392	-1.545664458
1	147	27	1	1	1	0	0	0	1	4	0	0	0	-1.119423635	-1.00139432	-0.663785392	-1.545664458
1	152	28	2	2	0	0	0	0	3	5	1	0	0	0.227679383	-1.492862039	0.488820221	-2.480064554
1	153	28	1	1	4	1	1	2	3	4	1	1	1	-0.813263858	0.473008838	0.488820221	-2.480064554
1	154	28	1	1	2	1	1	2	3	4	1	0	1	-0.996959724	-0.509926601	0.488820221	-2.480064554
1	155	28	2	1	1	0	0	0	3	4	1	0	0	-1.119423635	-1.00139432	0.488820221	-2.480064554
1	158	30	1	2	2	1	1	2	1	1	0	1	1	0.778766982	-0.509926601	-1.047987263	-0.144064315
1	159	30	2	2	2	1	1	2	1	5	0	1	1	0.166447428	-0.509926601	-1.047987263	-0.144064315
1	167	34	1	2	3	1	1	2	1	1	0	1	1	0.839998937	-0.018458881	0.873022092	1.257535828
1	168	34	2	2	3	0	0	0	1	5	0	1	0	0.472607205	-0.018458881	0.873022092	1.257535828
1	169	34	2	1	3	0	0	0	1	5	0	1	0	-0.568336036	-0.018458881	0.873022092	1.257535828
1	170	34	2	1	4	1	1	2	1	5	0	1	1	-0.690799947	0.473008838	0.873022092	1.257535828
1	171	34	1	1	3	0	0	0	1	4	0	1	0	-0.813263858	-0.018458881	0.873022092	1.257535828
1	172	34	1	1	2	1	1	2	1	4	0	1	1	-0.935727769	-0.509926601	0.873022092	1.257535828
1	173	34	1	1	1	0	0	0	1	4	0	1	0	-1.058191679	-1.00139432	0.873022092	1.257535828
1	177	34	1	2	4	1	1	2	1	1	0	1	1	0.411375249	0.473008838	-0.663785392	0.323135733
1	179	34	2	1	2	0	0	0	1	4	0	0	0	-0.996959724	-0.509926601	-0.663785392	0.323135733
1	183	26	1	2	3	0	0	0	1	1	0	1	0	1.084926758	-0.018458881	-2.200592876	-0.144064315
1	184	26	2	2	0	0	0	0	1	5	0	1	0	0.962462848	-1.492862039	-2.200592876	-0.144064315
1	186	10	1	2	3	1	1	2	1	1	0	1	1	1.697246312	-0.018458881	0.488820221	0.88377579
1	187	10	2	2	3	0	0	0	1	5	0	1	0	1.574782401	-0.018458881	0.488820221	0.88377579
1	188	10	1	1	6	1	1	2	1	1	0	1	1	-0.38464017	1.455944276	0.488820221	0.88377579
1	189	29	1	2	1	0	0	0	2	1	1	1	0	1.880942178	-1.00139432	0.10461835	-1.078464411
1	190	29	2	2	0	0	0	0	2	5	1	1	0	1.268622624	-1.492862039	0.10461835	-1.078464411
1	191	29	1	1	1	0	0	0	2	3	1	1	0	-0.323408215	-1.00139432	0.10461835	-1.078464411
1	192	29	2	1	2	0	0	0	2	5	1	1	0	-0.445872126	-0.509926601	0.10461835	-1.078464411
1	193	29	1	1	6	1	1	2	2	3	1	1	1	-0.568336036	1.455944276	0.10461835	-1.078464411
1	194	29	2	1	3	1	1	2	2	4	1	1	1	-0.935727769	-0.018458881	0.10461835	-1.078464411
1	195	29	1	2	6	1	1	2	1	1	0	1	1	0.043983517	1.455944276	-1.047987263	-1.078464411
1	196	29	2	2	5	1	1	2	1	5	0	1	1	-0.017248438	0.964476557	-1.047987263	-1.078464411
1	200	35	1	2	6	0	0	0	1	1	0	1	0	-0.017248438	1.455944276	-1.047987263	-1.545664458
1	201	35	2	2	6	1	1	2	1	5	0	1	1	-0.078480393	1.455944276	-1.047987263	-1.545664458
1	208	36	1	2	6	1	1	2	1	1	0	1	1	0.288911339	1.455944276	-0.663785392	-0.611264363
1	209	36	2	2	5	0	0	0	1	5	0	1	0	0.105215473	0.964476557	-0.663785392	-0.611264363
1	210	36	1	1	1	0	0	0	1	4	0	1	0	-0.996959724	-1.00139432	-0.663785392	-0.611264363
1	211	36	1	1	1	0	0	0	1	4	0	1	0	-1.119423635	-1.00139432	-0.663785392	-0.611264363
1	214	39	2	2	2	0	0	0	1	5	0	1	0	1.391086535	-0.509926601	0.10461835	-0.237504325
1	215	39	1	2	6	0	0	0	1	1	0	1	0	0.166447428	1.455944276	-1.432189134	-0.237504325
1	216	39	2	2	1	0	0	0	1	5	0	1	0	-0.139712349	-1.00139432	-1.432189134	-0.237504325
1	219	39	1	2	3	1	1	2	1	1	0	1	1	0.595071115	-0.018458881	-0.663785392	-0.144064315
1	220	39	2	2	2	0	0	0	1	5	0	1	0	0.288911339	-0.509926601	-0.663785392	-0.144064315
1	221	39	1	1	4	1	1	2	1	4	0	1	1	-0.813263858	0.473008838	-0.663785392	-0.144064315
1	222	39	2	1	3	1	1	2	1	4	0	1	1	-0.935727769	-0.018458881	-0.663785392	-0.144064315
1	224	39	2	1	1	0	0	0	1	4	0	1	0	-1.119423635	-1.00139432	-0.663785392	-0.144064315
1	225	42	1	2	1	0	0	0	1	1	0	1	0	2.615725642	-1.00139432	2.025627705	-0.611264363
1	226	42	2	2	1	0	0	0	1	5	0	1	0	2.309565866	-1.00139432	2.025627705	-0.611264363
1	227	42	1	1	0	0	0	0	1	1	0	1	0	-0.690799947	-1.492862039	2.025627705	-0.611264363
1	228	42	1	1	2	0	0	0	1	1	0	1	0	-0.26217626	-0.509926601	2.025627705	-0.611264363
1	230	32	1	2	2	1	1	2	1	1	0	1	1	0.350143294	-0.509926601	-1.432189134	-0.611264363
1	231	32	2	2	2	1	1	2	1	5	0	1	1	0.288911339	-0.509926601	-1.432189134	-0.611264363
1	232	32	1	1	2	0	0	0	1	4	0	0	0	-0.996959724	-0.509926601	-1.432189134	-0.611264363
1	234	38	1	2	6	0	0	0	1	1	0	1	0	0.043983517	1.455944276	-0.663785392	-0.611264363
1	235	38	2	2	2	0	0	0	1	5	0	1	0	-0.078480393	-0.509926601	-0.663785392	-0.611264363
1	236	38	2	1	1	0	0	0	1	4	0	1	0	-1.119423635	-1.00139432	-0.663785392	-0.611264363
1	240	38	1	2	1	0	0	0	1	1	0	1	0	2.064638044	-1.00139432	0.873022092	0.323135733
1	241	38	2	2	0	0	0	0	1	5	0	1	0	1.574782401	-1.492862039	0.873022092	0.323135733
1	242	38	2	1	2	0	0	0	1	5	0	1	0	-0.323408215	-0.509926601	0.873022092	0.323135733
1	243	38	2	1	6	0	0	0	1	5	0	1	0	-0.507104081	1.455944276	0.873022092	0.323135733
1	244	38	1	1	7	1	1	2	1	4	0	1	1	-0.629567992	1.947411995	0.873022092	0.323135733
1	245	38	1	1	5	1	1	2	1	4	0	1	1	-0.813263858	0.964476557	0.873022092	0.323135733
1	246	37	1	2	3	0	0	0	1	1	0	1	0	2.309565866	-0.018458881	-0.663785392	0.323135733
1	247	37	2	2	3	0	0	0	1	5	0	1	0	2.003406089	-0.018458881	-0.663785392	0.323135733
1	248	37	1	2	4	0	0	0	1	1	0	1	0	0.656303071	0.473008838	0.873022092	-0.144064315
1	249	37	2	2	2	1	1	2	1	5	0	1	1	0.411375249	-0.509926601	0.873022092	-0.144064315
1	250	37	2	1	4	1	1	2	1	4	0	1	1	-0.752031902	0.473008838	-0.663785392	0.323135733
1	251	37	1	1	4	1	1	2	1	4	0	1	1	-0.813263858	0.473008838	-0.663785392	0.323135733
1	252	37	2	1	2	1	1	2	1	4	0	1	1	-0.874495813	-0.509926601	-0.663785392	0.323135733
1	253	37	1	1	2	0	0	0	1	4	0	1	0	-0.996959724	-0.509926601	-0.663785392	0.323135733
1	254	37	2	1	1	0	0	0	1	4	0	1	0	-1.119423635	-1.00139432	-0.663785392	0.323135733
1	257	43	1	2	3	1	1	2	2	2	1	1	1	1.452318491	-0.018458881	0.873022092	2.191935924
1	258	43	2	2	3	1	1	2	2	5	1	0	1	1.452318491	-0.018458881	0.873022092	2.191935924
1	259	43	1	1	3	1	1	2	2	3	1	1	1	-0.078480393	-0.018458881	0.873022092	2.191935924
1	260	43	1	1	3	1	1	2	2	3	1	1	1	-0.139712349	-0.018458881	0.873022092	2.191935924
1	261	43	2	1	3	1	1	2	2	5	1	1	1	-0.323408215	-0.018458881	0.873022092	2.191935924
1	262	43	1	1	6	1	1	2	2	3	1	1	1	-0.629567992	1.455944276	0.873022092	2.191935924
1	263	43	2	1	4	1	1	2	2	4	1	1	1	-0.752031902	0.473008838	0.873022092	2.191935924
1	264	43	2	1	3	1	1	2	2	4	1	1	1	-0.874495813	-0.018458881	0.873022092	2.191935924
1	265	43	2	1	1	1	1	2	2	4	1	1	1	-1.119423635	-1.00139432	0.873022092	2.191935924
1	268	44	2	2	0	0	0	0	1	5	0	1	0	3.717900839	-1.492862039	-1.432189134	-0.611264363
1	269	44	1	1	3	0	0	0	1	1	0	1	0	2.799421509	-0.018458881	-1.432189134	-0.611264363
1	270	44	1	1	0	0	0	0	1	1	0	1	0	0.656303071	-1.492862039	-1.432189134	-0.611264363
1	272	46	2	2	1	0	0	0	2	5	1	1	0	2.003406089	-1.00139432	0.873022092	2.191935924
1	273	46	1	1	3	1	1	2	2	2	1	1	1	0.350143294	-0.018458881	0.873022092	2.191935924
1	274	46	1	1	6	1	1	2	2	3	1	1	1	-0.26217626	1.455944276	0.873022092	2.191935924
1	275	46	2	1	6	1	1	2	2	5	1	1	1	-0.323408215	1.455944276	0.873022092	2.191935924
1	276	46	1	2	9	1	1	2	2	2	1	1	1	0.105215473	2.930347433	0.873022092	2.191935924
1	277	46	2	2	6	0	0	0	2	5	1	1	0	0.105215473	1.455944276	-1.047987263	2.191935924
1	278	46	1	1	1	0	0	0	2	4	1	1	0	-1.119423635	-1.00139432	-1.047987263	2.191935924
1	281	6	2	1	3	0	0	0	1	5	0	1	0	-0.690799947	-0.018458881	0.873022092	1.257535828
1	282	2	2	1	0	0	0	0	1	5	0	1	0	-0.323408215	-1.492862039	0.488820221	0.584767759
1	283	39	2	1	3	0	0	0	1	5	0	1	0	-0.445872126	-0.018458881	-2.200592876	-0.237504325
1	287	17	1	2	5	1	1	2	1	1	0	1	1	0.656303071	0.964476557	0.10461835	-0.611264363
1	288	17	2	2	5	1	1	2	1	5	0	0	1	0.472607205	0.964476557	0.10461835	-0.611264363
1	289	17	1	1	4	1	1	2	1	4	0	1	1	-0.813263858	0.473008838	0.10461835	-0.611264363
1	290	17	2	1	3	1	1	2	1	4	0	1	1	-0.935727769	-0.018458881	0.10461835	-0.611264363
1	291	17	2	1	1	1	1	2	1	4	0	1	1	-0.996959724	-1.00139432	0.10461835	-0.611264363
1	296	17	2	1	3	0	0	0	1	5	0	1	0	0.839998937	-0.018458881	0.10461835	-0.611264363
1	305	41	2	2	2	1	1	2	1	5	0	1	1	0.350143294	-0.509926601	-0.279583521	-0.611264363
1	307	41	1	1	1	1	1	2	1	4	0	1	1	-0.935727769	-1.00139432	-0.279583521	-0.611264363
1	315	39	1	1	6	1	1	2	1	1	0	1	1	-0.323408215	1.455944276	-2.200592876	-0.237504325
1	316	41	1	1	2	1	1	2	1	4	0	1	1	-0.874495813	-0.509926601	-0.279583521	-0.611264363
1	319	41	1	2	1	0	0	0	1	1	0	1	0	0.472607205	-1.00139432	-0.279583521	-0.611264363
