# Supplementary material for: The Role of Language in Structuring Social Networks Following Market Integration in a Yucatec Maya Population
Source: Front Psychol. 2021 Dec 16;12:656963. doi: 10.3389/fpsyg.2021.656963 (PMC8716436; doi:10.3389/fpsyg.2021.656963)
Supplement: Supplementary file 6 [file Data_Sheet_6.CSV]

Cohort	ID	ED	Spanish_bin	Spanish_bin2	Spanish_cont	Work_MHH	WL_MHH	Natal_Vill	Spanish_bin3
1	1	2	1	1	2	1	0	1	0
1	2	4	1	1	2	1	0	1	0
1	3	6	1	1	2	1	0	1	0
1	4	6	1	1	2	1	0	1	0
1	5	5	1	1	2	1	0	1	0
1	6	1	0	0	0	1	0	1	0
1	7	1	0	0	0	1	0	1	0
1	8	6	1	1	2	1	0	1	0
1	9	6	1	1	2	1	0	1	0
1	10	1	0	0	0	1	0	1	0
1	11	0	0	0	0	1	0	1	0
1	12	2	0	0	0	1	0	1	0
1	13	4	1	1	2	1	0	1	0
1	14	3	1	1	2	1	0	1	0
1	15	4	1	1	2	1	0	1	0
1	16	5	1	1	2	1	0	1	0
1	17	3	1	1	2	1	0	1	0
1	18	2	1	1	2	1	0	1	0
1	19	1	0	0	0	1	0	1	0
1	20	0	0	0	0	1	0	1	0
1	21	3	0	0	0	1	0	1	0
1	22	3	0	0	0	1	0	1	0
1	23	6	1	1	2	1	0	1	0
1	24	1	0	0	0	1	0	1	0
1	25	5	1	1	2	1	0	1	0
1	26	2	0	0	0	1	0	1	0
1	27	1	0	0	0	1	0	1	0
1	28	1	0	0	0	1	0	1	0
1	29	0	0	0	0	1	0	1	0
1	30	0	0	0	0	1	0	1	0
1	31	0	0	0	0	1	0	1	0
1	32	2	0	0	0	1	0	1	0
1	33	0	0	0	0	1	0	1	0
1	34	6	0	0	0	1	0	1	0
1	35	5	0	0	0	1	0	1	0
1	36	2	0	0	0	1	0	1	0
1	37	1	0	0	0	1	0	1	0
1	38	0	0	0	0	1	0	1	0
1	39	5	1	1	2	1	0	1	0
1	40	1	0	0	0	1	0	1	0
1	41	3	0	0	0	1	0	1	0
1	42	5	0	0	0	1	0	1	0
1	43	6	1	1	2	1	0	1	0
1	44	4	1	1	2	1	0	1	0
1	45	1	0	0	0	1	0	1	0
1	46	1	0	0	0	1	0	1	0
1	47	3	0	0	0	1	0	1	0
1	48	1	0	0	0	1	0	1	0
1	49	6	1	1	2	1	0	1	0
1	50	2	0	0	0	1	0	NA	0
1	51	2	0	0	0	1	0	1	0
1	52	1	0	0	0	1	0	1	0
1	53	1	0	0	0	1	0	1	0
1	54	0	0	0	0	1	0	1	0
1	55	3	0	0	0	1	0	1	0
1	56	4	1	1	2	1	0	0	0
1	57	3	1	1	2	1	0	1	0
1	58	3	1	1	2	1	0	1	0
1	59	6	1	1	2	1	0	0	0
1	60	3	1	1	2	1	0	0	0
1	61	2	1	1	2	1	0	1	0
1	62	2	1	1	2	1	0	1	0
1	63	1	0	0	0	1	0	1	0
1	64	1	0	0	0	1	0	1	0
1	65	2	1	1	2	1	0	1	0
1	66	0	0	0	0	1	0	1	0
1	67	5	0	0	0	1	0	1	0
1	68	6	1	1	2	1	0	1	0
1	69	5	1	1	2	1	0	1	0
1	70	5	1	1	2	1	0	1	0
1	71	4	1	1	2	1	0	1	0
1	72	1	0	0	0	1	0	1	0
1	73	6	1	1	2	1	0	1	0
1	74	6	1	1	2	1	0	1	0
1	75	2	0	0	0	1	0	1	0
1	76	6	1	1	2	1	0	1	0
1	77	4	1	1	2	1	0	1	0
1	78	2	1	1	2	1	0	1	0
1	79	1	1	1	2	1	0	1	0
1	80	3	0	0	0	1	0	1	0
1	81	2	0	0	0	1	0	1	0
1	82	2	1	1	2	1	0	1	0
1	83	0	0	0	0	1	0	1	0
1	84	0	NA	NA	NA	1	0	1	NA
1	85	6	1	1	2	1	0	1	0
1	86	5	0	0	0	1	0	1	0
1	87	1	0	0	0	1	0	1	0
1	88	1	0	0	0	1	0	1	0
1	89	1	0	0	0	1	0	1	0
1	90	0	0	0	0	1	0	1	0
1	91	4	1	1	2	1	0	1	0
1	92	4	0	0	0	1	0	1	0
1	93	2	1	1	2	1	0	0	0
1	94	1	0	0	0	1	0	1	0
1	95	0	0	0	0	1	0	1	0
1	96	0	0	0	0	1	0	1	0
1	97	2	0	0	0	1	0	1	0
1	98	3	1	1	2	1	0	1	0
1	99	4	1	1	2	1	0	1	0
1	100	4	1	1	2	1	0	1	0
1	101	4	1	1	2	1	0	1	0
1	102	3	1	1	2	1	0	1	0
1	103	1	1	1	2	1	0	1	0
1	104	0	0	0	0	1	0	1	0
1	105	0	0	0	0	1	0	1	0
1	106	0	NA	NA	NA	1	0	1	NA
1	107	4	1	1	2	1	0	1	0
1	108	2	1	1	2	1	0	0	0
1	109	5	1	1	2	1	0	1	0
1	110	2	1	1	2	1	0	1	0
1	111	1	0	0	0	1	0	1	0
1	112	0	0	0	0	1	0	1	0
1	113	2	0	0	0	1	0	1	0
1	114	5	0	0	0	1	0	1	0
1	115	2	0	0	0	1	0	1	0
1	116	1	0	0	0	1	0	1	0
1	117	0	0	0	0	1	0	1	0
1	118	0	0	0	0	1	0	1	0
1	119	0	0	0	0	1	0	1	0
1	120	1	0	0	0	1	0	1	0
1	121	1	0	0	0	1	0	1	0
1	122	0	0	0	0	1	0	1	0
1	123	0	0	0	0	1	0	1	0
1	124	0	0	0	0	1	0	NA	0
1	125	5	0	0	0	1	0	1	0
1	126	0	0	0	0	1	0	NA	0
1	127	1	0	0	0	1	0	1	0
1	128	4	1	1	2	1	0	1	0
1	129	12	1	1	2	1	0	1	0
1	130	4	1	1	2	1	0	1	0
1	131	6	1	1	2	1	0	1	0
1	132	6	1	1	2	2	1	1	0
1	133	6	0	0	0	2	1	1	0
1	134	0	NA	NA	NA	2	1	NA	NA
1	137	0	0	0	0	1	0	1	0
1	138	0	0	0	0	1	0	1	0
1	139	0	1	1	2	1	0	NA	0
1	140	4	1	1	2	1	0	1	0
1	141	1	0	0	0	1	0	1	0
1	142	1	0	0	0	1	0	1	0
1	143	0	0	0	0	1	0	1	0
1	144	0	NA	NA	NA	1	0	1	NA
1	145	6	1	1	2	1	0	1	0
1	146	6	1	1	2	1	0	1	0
1	147	1	0	0	0	1	0	0	0
1	148	1	0	0	0	1	0	1	0
1	149	0	0	0	0	1	0	0	0
1	150	0	NA	NA	NA	1	0	0	NA
1	151	0	1	1	2	3	1	NA	0
1	152	0	0	0	0	3	1	0	0
1	153	4	1	1	2	3	1	1	0
1	154	2	1	1	2	3	1	0	0
1	155	1	0	0	0	3	1	0	0
1	156	0	0	0	0	3	1	1	0
1	157	0	0	0	0	3	1	1	0
1	158	2	1	1	2	1	0	1	0
1	159	2	1	1	2	1	0	1	0
1	160	1	1	1	2	1	0	1	0
1	161	0	0	0	0	1	0	1	0
1	162	0	NA	NA	NA	1	0	1	NA
1	164	6	1	1	2	1	0	1	0
1	165	2	0	0	0	1	0	1	0
1	166	0	NA	NA	NA	1	0	1	NA
1	167	3	1	1	2	1	0	1	0
1	168	3	0	0	0	1	0	1	0
1	169	3	0	0	0	1	0	1	0
1	170	4	1	1	2	1	0	1	0
1	171	3	0	0	0	1	0	1	0
1	172	2	1	1	2	1	0	1	0
1	173	1	0	0	0	1	0	1	0
1	174	0	0	0	0	1	0	1	0
1	175	0	0	0	0	1	0	1	0
1	176	0	NA	NA	NA	1	0	1	NA
1	177	4	1	1	2	1	0	1	0
1	178	4	0	0	0	1	0	NA	0
1	179	2	0	0	0	1	0	0	0
1	180	1	0	0	0	1	0	0	0
1	181	0	0	0	0	1	0	0	0
1	182	0	NA	NA	NA	1	0	1	NA
1	183	3	0	0	0	1	0	1	0
1	184	0	0	0	0	1	0	1	0
1	186	3	1	1	2	1	0	1	0
1	187	3	0	0	0	1	0	1	0
1	188	6	1	1	2	1	0	1	0
1	189	1	0	0	0	2	1	1	0
1	190	0	0	0	0	2	1	1	0
1	191	1	0	0	0	2	1	1	0
1	192	2	0	0	0	2	1	1	0
1	193	6	1	1	2	2	1	1	0
1	194	3	1	1	2	2	1	1	0
1	195	6	1	1	2	1	0	1	0
1	196	5	1	1	2	1	0	1	0
1	197	0	0	0	0	1	0	1	0
1	198	1	0	0	0	1	0	1	0
1	199	0	0	0	0	1	0	1	0
1	200	6	0	0	0	1	0	1	0
1	201	6	1	1	2	1	0	1	0
1	202	1	0	0	0	1	0	1	0
1	203	0	0	0	0	1	0	1	0
1	204	0	0	0	0	1	0	1	0
1	208	6	1	1	2	1	0	1	0
1	209	5	0	0	0	1	0	1	0
1	210	1	0	0	0	1	0	1	0
1	211	1	0	0	0	1	0	1	0
1	212	0	0	0	0	1	0	0	0
1	213	0	0	0	0	1	0	0	0
1	214	2	0	0	0	1	0	1	0
1	215	6	0	0	0	1	0	1	0
1	216	1	0	0	0	1	0	1	0
1	217	1	0	0	0	1	0	1	0
1	218	0	0	0	0	1	0	1	0
1	219	3	1	1	2	1	0	1	0
1	220	2	0	0	0	1	0	1	0
1	221	4	1	1	2	1	0	1	0
1	222	3	1	1	2	1	0	1	0
1	223	2	NA	NA	NA	1	0	1	NA
1	224	1	0	0	0	1	0	1	0
1	225	1	0	0	0	1	0	1	0
1	226	1	0	0	0	1	0	1	0
1	227	0	0	0	0	1	0	1	0
1	228	2	0	0	0	1	0	1	0
1	229	0	1	1	2	1	0	NA	0
1	230	2	1	1	2	1	0	1	0
1	231	2	1	1	2	1	0	1	0
1	232	2	0	0	0	1	0	0	0
1	233	1	0	0	0	1	0	0	0
1	234	6	0	0	0	1	0	1	0
1	235	2	0	0	0	1	0	1	0
1	236	1	0	0	0	1	0	1	0
1	237	0	0	0	0	1	0	1	0
1	238	0	0	0	0	1	0	1	0
1	239	0	0	0	0	1	0	1	0
1	240	1	0	0	0	1	0	1	0
1	241	0	0	0	0	1	0	1	0
1	242	2	0	0	0	1	0	1	0
1	243	6	0	0	0	1	0	1	0
1	244	7	1	1	2	1	0	1	0
1	245	5	1	1	2	1	0	1	0
1	246	3	0	0	0	1	0	1	0
1	247	3	0	0	0	1	0	1	0
1	248	4	0	0	0	1	0	1	0
1	249	2	1	1	2	1	0	1	0
1	250	4	1	1	2	1	0	1	0
1	251	4	1	1	2	1	0	1	0
1	252	2	1	1	2	1	0	1	0
1	253	2	0	0	0	1	0	1	0
1	254	1	0	0	0	1	0	1	0
1	255	1	0	0	0	1	0	1	0
1	256	0	0	0	0	1	0	1	0
1	257	3	1	1	2	2	1	1	0
1	258	3	1	1	2	2	1	0	0
1	259	3	1	1	2	2	1	1	0
1	260	3	1	1	2	2	1	1	0
1	261	3	1	1	2	2	1	1	0
1	262	6	1	1	2	2	1	1	0
1	263	4	1	1	2	2	1	1	0
1	264	3	1	1	2	2	1	1	0
1	265	1	1	1	2	2	1	1	0
1	268	0	0	0	0	1	0	1	0
1	269	3	0	0	0	1	0	1	0
1	270	0	0	0	0	1	0	1	0
1	271	0	1	1	2	2	1	1	0
1	272	1	0	0	0	2	1	1	0
1	273	3	1	1	2	2	1	1	0
1	274	6	1	1	2	2	1	1	0
1	275	6	1	1	2	2	1	1	0
1	276	9	1	1	2	2	1	1	0
1	277	6	0	0	0	2	1	1	0
1	278	1	0	0	0	2	1	1	0
1	279	0	0	0	0	2	1	1	0
1	281	3	0	0	0	1	0	1	0
1	282	0	0	0	0	1	0	1	0
1	283	3	0	0	0	1	0	1	0
1	287	5	1	1	2	1	0	1	0
1	288	5	1	1	2	1	0	0	0
1	289	4	1	1	2	1	0	1	0
1	290	3	1	1	2	1	0	1	0
1	291	1	1	1	2	1	0	1	0
1	292	1	0	0	0	1	0	1	0
1	293	0	0	0	0	1	0	1	0
1	294	0	0	0	0	1	0	1	0
1	296	3	0	0	0	1	0	1	0
1	300	0	NA	NA	NA	1	0	1	NA
1	301	0	NA	NA	NA	1	0	1	NA
1	305	2	1	1	2	1	0	1	0
1	306	1	0	0	0	1	0	1	0
1	307	1	1	1	2	1	0	1	0
1	314	0	0	0	0	1	0	1	0
1	315	6	1	1	2	1	0	1	0
1	316	2	1	1	2	1	0	1	0
1	318	0	0	0	0	1	0	1	0
1	319	1	0	0	0	1	0	1	0
2	1	2	1	1	2	2	1	1	0
2	2	2	1	0	1	2	1	1	0
2	3	6	1	1	3	2	1	1	1
2	4	6	1	1	2	2	1	1	0
2	5	6	1	1	3	3	1	1	1
2	6	12	1	1	3	2	1	1	1
2	7	1	0	0	0	1	0	1	0
2	8	6	1	1	3	3	1	1	1
2	10	6	1	0	1	NA	NA	1	0
2	11	0	1	0	1	1	0	1	0
2	12	2	1	0	1	1	0	1	0
2	14	1	1	1	3	1	0	1	1
2	16	6	1	1	2	2	1	1	0
2	17	8	1	1	3	1	0	1	1
2	18	12	1	1	3	1	0	1	1
2	20	12	1	1	3	1	0	1	1
2	21	6	1	1	2	2	1	1	0
2	23	6	1	1	3	1	0	1	1
2	32	2	1	0	1	NA	NA	1	0
2	33	0	0	0	0	NA	NA	1	0
2	34	6	1	0	1	1	0	1	0
2	35	6	1	1	3	2	1	1	1
2	36	1	1	1	2	2	1	1	0
2	37	1	1	1	2	1	0	1	0
2	38	2	1	0	1	1	0	1	0
2	39	9	1	1	3	1	0	1	1
2	40	3	1	0	1	1	0	1	0
2	41	3	1	0	1	1	0	1	0
2	46	9	1	1	3	2	1	1	1
2	48	1	0	0	0	2	1	1	0
2	49	6	1	1	3	2	1	1	1
2	50	2	0	0	0	2	1	1	0
2	51	2	1	0	1	2	1	1	0
2	53	9	1	1	3	1	0	1	1
2	56	4	1	1	3	1	0	0	1
2	57	3	1	1	2	2	1	1	0
2	58	9	1	1	3	2	1	1	1
2	59	6	1	0	1	1	0	1	0
2	60	9	1	1	3	1	0	1	1
2	61	6	1	1	3	1	0	1	1
2	62	9	1	1	3	2	1	1	1
2	65	2	1	1	2	1	0	1	0
2	66	1	0	0	0	1	0	1	0
2	67	5	1	1	2	1	0	1	0
2	68	6	1	1	3	2	1	1	1
2	69	3	1	1	3	3	1	1	1
2	70	3	1	1	2	NA	NA	1	0
2	71	12	1	1	3	1	0	1	1
2	72	12	1	1	3	2	1	1	1
2	73	6	1	1	3	1	0	1	1
2	74	6	1	1	3	1	0	1	1
2	75	2	1	0	1	2	1	1	0
2	76	9	1	1	3	2	1	1	1
2	78	14	1	1	3	2	1	1	1
2	79	9	1	1	3	2	1	1	1
2	80	3	1	0	1	1	0	1	0
2	81	2	1	1	2	1	0	1	0
2	82	4	1	1	2	1	0	1	0
2	83	9	1	1	3	1	0	1	1
2	84	12	1	1	3	1	0	1	1
2	85	6	1	1	2	2	1	1	0
2	86	5	1	0	1	2	1	1	0
2	88	6	1	1	3	2	1	1	1
2	89	9	1	1	3	2	1	1	1
2	90	NA	1	0	1	2	1	1	0
2	91	3	1	1	2	1	0	1	0
2	92	3	1	0	1	1	0	1	0
2	96	6	1	1	3	1	0	1	1
2	98	3	1	1	2	2	1	1	0
2	99	6	1	1	3	1	0	1	1
2	100	4	1	1	3	NA	NA	1	1
2	101	4	1	1	3	NA	NA	1	1
2	102	17	1	1	3	3	1	1	1
2	104	8	1	1	3	2	1	1	1
2	105	12	1	1	3	NA	NA	1	1
2	107	6	1	1	3	1	0	1	1
2	108	2	1	1	3	1	0	0	1
2	109	9	1	1	3	2	1	1	1
2	110	9	1	1	3	2	1	1	1
2	111	9	1	1	3	2	1	1	1
2	112	12	1	1	3	1	0	1	1
2	113	2	1	0	1	2	1	1	0
2	114	5	1	1	2	2	1	1	0
2	115	6	1	1	2	1	0	1	0
2	117	16	1	1	3	2	1	1	1
2	118	6	1	1	2	1	0	1	0
2	119	0	1	0	1	1	0	1	0
2	120	1	0	0	0	1	0	1	0
2	121	9	1	1	2	2	1	1	0
2	122	8	1	1	3	2	1	1	1
2	125	5	1	0	1	1	0	1	0
2	126	2	1	0	1	1	0	1	0
2	127	1	1	0	1	1	0	1	0
2	128	4	1	1	2	1	0	1	0
2	129	12	1	1	3	2	1	1	1
2	131	6	1	1	3	1	0	1	1
2	139	6	1	1	2	2	1	1	0
2	140	2	0	0	0	2	1	1	0
2	141	9	1	1	3	2	1	1	1
2	142	9	1	1	3	2	1	1	1
2	143	9	1	1	3	2	1	1	1
2	144	12	1	1	3	1	0	1	1
2	145	6	1	1	3	2	1	1	1
2	146	6	1	1	2	2	1	1	0
2	147	16	1	1	3	3	1	1	1
2	149	16	1	1	3	2	1	1	1
2	150	16	1	1	3	2	1	1	1
2	151	6	1	1	2	1	0	1	0
2	152	0	0	0	0	1	0	0	0
2	155	9	1	1	3	3	1	1	1
2	156	12	1	1	3	1	0	1	1
2	157	9	1	1	3	1	0	1	1
2	158	6	1	1	3	1	0	1	1
2	159	2	1	0	1	1	0	1	0
2	164	6	1	1	3	1	0	1	1
2	165	2	0	0	0	1	0	1	0
2	166	12	1	1	3	1	0	1	1
2	167	6	1	0	1	1	0	1	0
2	168	3	1	0	1	1	0	1	0
2	169	1	1	1	2	1	0	1	0
2	170	5	1	1	3	1	0	1	1
2	171	12	1	1	3	2	1	1	1
2	172	15	1	1	3	1	0	1	1
2	173	6	1	1	3	1	0	1	1
2	174	12	1	1	3	2	1	1	1
2	175	17	1	1	3	1	0	1	1
2	176	14	1	1	3	3	1	1	1
2	177	9	1	1	2	2	1	1	0
2	178	4	1	0	1	2	1	1	0
2	179	9	1	1	3	1	0	1	1
2	180	9	1	1	3	2	1	1	1
2	181	9	1	1	3	1	0	1	1
2	182	12	1	1	3	2	1	1	1
2	183	3	0	0	0	1	0	1	0
2	184	2	0	0	0	1	0	1	0
2	187	2	0	0	0	1	0	1	0
2	188	6	1	1	3	1	0	1	1
2	190	0	0	0	0	2	1	1	0
2	191	1	0	0	0	1	0	1	0
2	192	3	1	0	1	2	1	1	0
2	193	6	1	1	3	2	1	1	1
2	194	6	1	0	1	1	0	1	0
2	195	6	1	1	2	2	1	1	0
2	196	6	1	0	1	2	1	1	0
2	197	12	1	1	3	2	1	1	1
2	198	9	1	1	3	3	1	1	1
2	199	9	1	1	3	2	1	1	1
2	200	6	1	1	2	1	0	1	0
2	201	5	1	0	1	1	0	1	0
2	202	6	1	1	3	1	0	1	1
2	203	9	1	1	3	1	0	1	1
2	204	14	1	1	3	2	1	1	1
2	207	1	1	0	1	NA	NA	1	0
2	208	6	1	1	2	1	0	1	0
2	209	4	1	1	3	1	0	1	1
2	210	9	1	1	2	1	0	1	0
2	211	9	1	1	3	2	1	1	1
2	212	9	1	1	3	1	0	1	1
2	213	9	1	1	3	1	0	1	1
2	214	2	1	0	1	1	0	1	0
2	215	6	1	1	2	1	0	1	0
2	216	3	1	0	1	1	0	1	0
2	217	9	1	1	3	1	0	1	1
2	218	9	1	1	3	2	1	1	1
2	219	2	1	1	2	1	0	1	0
2	220	2	1	1	2	1	0	1	0
2	221	9	1	1	3	1	0	1	1
2	222	6	1	1	3	2	1	1	1
2	223	12	1	1	3	1	0	1	1
2	224	7	1	1	3	2	1	1	1
2	228	6	0	0	0	1	0	1	0
2	229	1	1	1	3	2	1	1	1
2	230	2	1	1	2	1	0	1	0
2	231	2	1	0	1	1	0	1	0
2	232	17	1	1	3	3	1	1	1
2	233	17	1	1	3	3	1	1	1
2	234	6	1	1	3	2	1	1	1
2	235	2	1	0	1	2	1	1	0
2	238	10	1	1	3	2	1	1	1
2	239	10	1	1	3	2	1	1	1
2	240	1	1	0	1	2	1	1	0
2	241	1	1	0	1	2	1	1	0
2	242	3	1	0	1	1	0	1	0
2	243	6	1	1	2	2	1	1	0
2	245	6	1	1	3	2	1	1	1
2	246	3	1	0	1	1	0	1	0
2	247	3	1	0	1	1	0	1	0
2	248	4	1	1	2	2	1	1	0
2	249	2	1	1	3	2	1	1	1
2	250	5	1	1	3	2	1	1	1
2	251	12	1	1	3	2	1	1	1
2	252	4	1	1	3	2	1	1	1
2	253	10	1	1	3	1	0	1	1
2	254	9	1	1	3	2	1	1	1
2	255	7	1	1	3	1	0	1	1
2	256	12	1	1	3	2	1	1	1
2	257	2	1	1	2	1	0	1	0
2	258	2	1	0	1	1	0	1	0
2	259	9	1	1	3	2	1	1	1
2	260	9	1	1	3	2	1	1	1
2	261	3	1	0	1	1	0	1	0
2	263	6	1	1	2	1	0	1	0
2	264	9	1	1	2	2	1	1	0
2	266	3	1	1	2	2	1	1	0
2	270	0	0	0	0	2	1	1	0
2	271	0	1	0	1	1	0	1	0
2	272	0	0	0	0	1	0	1	0
2	273	3	1	1	3	1	0	1	1
2	274	6	1	1	3	1	0	1	1
2	275	6	1	1	3	1	0	1	1
2	278	9	1	1	3	2	1	1	1
2	279	9	1	1	3	2	1	1	1
2	280	0	0	0	0	1	0	1	0
2	281	12	1	1	3	2	1	1	1
2	283	3	1	1	3	2	1	1	1
2	285	0	0	0	0	3	1	1	0
2	286	0	1	0	1	3	1	1	0
2	287	3	1	1	2	1	0	1	0
2	288	3	1	1	2	1	0	0	0
2	289	10	1	1	3	2	1	1	1
2	291	6	1	1	3	2	1	1	1
2	292	6	1	1	3	3	1	1	1
2	293	6	1	1	3	1	0	1	1
2	294	11	1	1	3	2	1	1	1
2	296	3	1	0	1	2	1	1	0
2	300	12	1	1	3	2	1	1	1
2	301	9	1	1	3	2	1	1	1
2	303	0	1	0	1	1	0	1	0
2	305	1	0	0	0	2	1	1	0
2	307	11	1	1	3	1	0	1	1
2	308	3	1	0	1	1	0	1	0
2	309	3	1	1	2	1	0	1	0
2	313	9	1	1	3	1	0	1	1
2	314	9	1	1	2	2	1	1	0
2	315	9	1	1	3	2	1	1	1
2	318	10	1	1	3	2	1	1	1
2	319	0	1	0	1	2	1	1	0
2	401	11	1	1	3	2	1	1	1
2	402	9	1	1	3	2	1	1	1
2	403	12	1	1	3	2	1	1	1
2	404	12	1	1	3	2	1	1	1
2	405	9	1	1	3	1	0	0	1
2	406	12	1	1	3	2	1	1	1
2	408	12	1	1	3	1	0	1	1
2	409	9	1	1	3	2	1	1	1
2	410	11	1	1	3	1	0	1	1
2	411	11	1	1	3	1	0	1	1
2	412	9	1	1	2	1	0	0	0
2	413	11	1	1	3	1	0	1	1
2	414	9	1	1	3	2	1	1	1
2	415	11	1	1	3	2	1	1	1
2	416	7	1	1	3	2	1	1	1
2	417	9	1	1	3	1	0	1	1
2	418	12	1	1	3	NA	NA	1	1
2	419	1	1	1	2	1	0	0	0
2	420	3	1	1	2	1	0	1	0
2	422	9	1	1	3	1	0	1	1
2	423	12	1	1	3	2	1	1	1
2	424	12	1	1	3	2	1	1	1
2	425	13	1	1	3	3	1	1	1
2	426	14	1	1	3	2	1	1	1
2	427	12	1	1	3	2	1	1	1
2	428	12	1	1	3	2	1	1	1
2	429	10	1	1	3	2	1	1	1
2	429	10	1	1	3	2	1	1	1
2	430	12	1	1	3	2	1	1	1
2	431	10	1	1	3	2	1	1	1
2	433	6	1	1	3	3	1	1	1
2	434	6	1	1	3	1	0	1	1
2	437	12	1	1	3	1	0	1	1
2	438	9	1	1	3	NA	NA	1	1
2	439	12	1	1	3	NA	NA	1	1
2	440	10	1	1	3	NA	NA	1	1
2	441	12	1	1	3	1	0	1	1
2	442	12	1	1	3	1	0	1	1
2	443	10	1	1	3	2	1	1	1
2	444	11	1	1	3	2	1	1	1
2	445	1	0	0	0	2	1	1	0
2	446	6	1	1	3	2	1	0	1
2	448	9	1	1	3	2	1	0	1
2	449	10	1	1	3	2	1	0	1
2	450	14	1	1	3	2	1	1	1
2	451	13	1	1	3	2	1	1	1
2	452	11	1	1	3	2	1	1	1
2	454	12	1	1	3	2	1	1	1
2	455	10	1	1	3	2	1	1	1
2	456	12	1	1	3	2	1	1	1
2	457	12	1	1	3	2	1	1	1
2	458	9	1	1	3	2	1	1	1
2	459	6	1	1	3	2	1	0	1
2	460	9	1	1	3	2	1	1	1
2	461	10	1	1	3	2	1	1	1
2	462	12	1	1	3	1	0	1	1
2	463	12	1	1	3	1	0	1	1
2	464	12	1	1	3	1	0	1	1
2	465	12	1	1	3	2	1	1	1
2	466	10	1	1	3	2	1	1	1
2	469	10	1	1	3	1	0	1	1
2	470	11	1	1	3	1	0	1	1
2	471	12	1	1	3	1	0	1	1
2	472	12	1	1	3	2	1	1	1
2	473	9	1	1	3	1	0	1	1
2	475	14	1	1	3	2	1	1	1
2	476	12	1	1	3	2	1	1	1
2	477	11	1	1	3	2	1	1	1
2	478	12	1	1	3	3	1	1	1
2	480	12	1	1	3	2	1	1	1
2	481	8	1	1	3	3	1	1	1
2	482	12	1	1	3	2	1	1	1
2	483	9	1	1	3	2	1	1	1
2	484	8	1	1	3	1	0	1	1
2	485	9	1	1	3	2	1	1	1
2	486	9	1	1	3	2	1	1	1
2	487	12	1	1	3	2	1	1	1
2	488	12	1	1	3	2	1	1	1
2	489	6	1	1	3	2	1	1	1
2	491	9	1	1	3	2	1	1	1
2	492	11	1	1	3	3	1	1	1
2	493	12	1	1	3	1	0	1	1
2	496	9	1	1	3	2	1	1	1
2	497	12	1	1	3	1	0	1	1
2	498	10	1	1	3	1	0	1	1
2	499	8	1	1	3	1	0	1	1
2	600	11	1	1	3	3	1	0	1
2	601	5	1	1	3	3	1	1	1
2	602	4	1	1	3	3	1	1	1
2	603	9	1	1	3	2	1	1	1
2	604	7	1	1	3	1	0	1	1
2	605	1	1	0	1	1	0	1	0
2	606	9	1	1	3	2	1	1	1
2	607	6	1	1	3	2	1	1	1
2	608	4	1	1	3	2	1	1	1
2	609	8	1	1	3	2	1	1	1
2	610	6	1	1	3	2	1	1	1
2	611	7	1	1	3	1	0	1	1
2	612	6	1	1	3	1	0	1	1
2	613	6	1	1	3	1	0	1	1
2	614	2	1	1	2	1	0	1	0
2	615	9	1	1	3	1	0	1	1
2	616	7	1	1	3	2	1	1	1
2	617	6	1	1	3	2	1	1	1
2	618	3	1	1	2	2	1	1	0
2	619	6	1	1	3	1	0	1	1
2	620	9	1	1	3	1	0	1	1
2	621	3	1	1	3	2	1	0	1
2	622	9	1	1	3	2	1	1	1
2	623	7	1	1	3	2	1	1	1
2	624	3	1	1	2	2	1	1	0
2	625	5	1	1	3	1	0	1	1
2	626	2	1	1	2	1	0	1	0
2	627	1	1	0	1	2	1	1	0
2	628	NA	1	0	1	2	1	1	0
2	629	9	1	1	3	2	1	1	1
2	630	10	1	1	3	2	1	1	1
2	631	8	1	1	3	2	1	1	1
2	632	5	1	0	1	1	0	1	0
2	633	3	1	1	2	1	0	1	0
2	634	9	1	1	3	2	1	1	1
2	635	7	1	1	3	2	1	1	1
2	636	6	1	1	3	2	1	1	1
2	637	4	1	1	3	2	1	1	1
2	638	2	1	1	2	2	1	1	0
2	639	12	1	1	3	2	1	0	1
2	640	10	1	1	3	1	0	1	1
2	641	6	1	1	3	2	1	1	1
2	642	4	1	1	3	2	1	1	1
2	643	2	1	1	2	2	1	1	0
2	644	NA	1	0	1	2	1	1	0
2	645	7	1	1	3	2	1	1	1
2	646	6	1	1	3	2	1	0	1
2	647	4	1	1	3	2	1	1	1
2	648	2	1	1	2	2	1	1	0
2	649	8	1	1	3	1	0	1	1
2	650	9	1	1	3	1	0	1	1
2	651	7	1	1	3	1	0	1	1
2	652	5	1	1	3	1	0	1	1
2	653	5	1	1	3	1	0	1	1
2	654	2	1	1	2	1	0	1	0
2	655	8	1	1	3	2	1	1	1
2	656	8	1	1	3	2	1	1	1
2	657	6	1	1	3	2	1	1	1
2	658	3	1	1	2	2	1	1	0
2	659	9	1	1	3	1	0	0	1
2	660	6	1	1	3	1	0	1	1
2	661	5	1	1	3	1	0	1	1
2	662	3	1	1	2	1	0	1	0
2	663	9	1	1	3	2	1	1	1
2	664	4	1	1	3	2	1	1	1
2	665	8	1	1	3	2	1	1	1
2	666	6	1	1	3	2	1	1	1
2	667	4	1	1	3	2	1	1	1
2	668	1	1	0	1	2	1	1	0
2	669	4	1	1	3	1	0	1	1
2	670	7	1	1	3	1	0	1	1
2	671	4	1	1	3	1	0	1	1
2	672	8	1	1	3	1	0	1	1
2	673	6	1	1	3	1	0	1	1
2	674	6	1	1	3	1	0	1	1
2	675	2	1	1	2	1	0	1	0
2	676	8	1	1	3	2	1	1	1
2	677	8	1	1	3	1	0	1	1
2	678	6	1	1	3	1	0	1	1
2	679	7	1	1	3	2	1	1	1
2	680	4	1	1	3	2	1	1	1
2	681	3	1	1	2	2	1	1	0
2	682	1	1	0	1	2	1	1	0
2	683	8	1	1	3	NA	NA	1	1
2	684	5	1	1	3	NA	NA	1	1
2	685	8	1	1	3	1	0	0	1
2	686	6	1	1	3	1	0	1	1
2	687	4	1	1	3	1	0	1	1
2	688	2	1	1	2	1	0	1	0
2	689	8	1	1	3	2	1	1	1
2	690	7	1	1	3	2	1	1	1
2	691	4	1	1	3	2	1	1	1
2	692	8	1	1	3	1	0	1	1
2	693	7	1	1	3	1	0	1	1
2	694	4	1	1	3	1	0	1	1
2	695	7	1	1	3	2	1	1	1
2	697	5	1	1	3	3	1	1	1
2	698	10	1	1	3	1	0	1	1
2	699	6	1	1	3	1	0	1	1
2	700	3	1	1	2	1	0	1	0
2	701	7	1	1	3	2	1	1	1
2	702	9	1	1	3	1	0	1	1
2	703	5	1	1	3	1	0	1	1
2	704	10	1	1	3	2	1	1	1
2	705	7	1	1	3	2	1	1	1
2	706	10	1	1	3	NA	NA	1	1
2	707	8	1	1	3	NA	NA	1	1
2	708	6	1	1	3	NA	NA	1	1
2	709	5	1	1	3	NA	NA	1	1
2	710	2	1	1	2	NA	NA	1	0
2	712	1	1	0	1	2	1	1	0
2	713	9	1	1	3	2	1	1	1
2	714	9	1	1	3	2	1	1	1
2	715	9	1	1	3	1	0	1	1
2	716	11	1	1	3	2	1	1	1
2	717	NA	1	0	1	1	0	1	0
2	718	9	1	1	3	2	1	0	1
2	719	4	1	1	3	2	1	1	1
2	720	2	1	1	2	2	1	1	0
2	722	12	1	1	3	2	1	1	1
2	723	10	1	1	3	2	1	1	1
2	724	9	1	1	3	2	1	1	1
2	726	11	1	1	3	3	1	1	1
2	727	NA	NA	NA	NA	2	1	1	NA
2	728	1	1	0	1	2	1	1	0
2	729	0	NA	NA	NA	1	0	1	NA
2	730	0	1	0	1	1	0	1	0
2	731	0	1	1	2	3	1	1	0
2	732	1	1	0	1	2	1	1	0
2	733	11	1	1	3	3	1	0	1
2	734	2	1	1	2	3	1	0	0
2	736	9	1	1	3	2	1	0	1
2	737	2	1	1	2	2	1	1	0
2	738	0	1	0	1	2	1	1	0
2	739	9	1	1	3	2	1	0	1
2	740	1	1	0	1	2	1	1	0
2	741	NA	NA	NA	NA	NA	NA	1	NA
2	742	6	1	1	3	3	1	0	1
2	743	7	1	1	3	3	1	0	1
2	744	5	1	1	3	3	1	0	1
2	745	NA	NA	NA	NA	2	1	1	NA
2	746	6	1	1	3	1	0	0	1
2	747	NA	NA	NA	NA	1	0	1	NA
2	748	NA	NA	NA	NA	2	1	1	NA
2	749	NA	NA	NA	NA	2	1	1	NA
2	750	NA	NA	NA	NA	2	1	1	NA
2	751	NA	NA	NA	NA	2	1	1	NA
2	752	NA	NA	NA	NA	2	1	1	NA
2	753	NA	NA	NA	NA	1	0	1	NA
2	754	NA	NA	NA	NA	2	1	1	NA
2	755	NA	NA	NA	NA	NA	NA	1	NA
2	756	NA	NA	NA	NA	3	1	0	NA
2	757	17	1	1	3	3	1	0	1
2	758	NA	NA	NA	NA	3	1	1	NA
2	759	NA	NA	NA	NA	2	1	1	NA
2	761	NA	NA	NA	NA	1	0	1	NA
2	762	NA	NA	NA	NA	2	1	1	NA
2	763	NA	NA	NA	NA	1	0	1	NA
2	765	NA	NA	NA	NA	2	1	1	NA
2	766	9	1	1	3	2	1	0	1
2	767	NA	NA	NA	NA	1	0	1	NA
2	768	NA	NA	NA	NA	1	0	1	NA
2	769	NA	NA	NA	NA	2	1	1	NA
2	770	9	1	1	3	2	1	0	1
2	771	NA	NA	NA	NA	1	0	1	NA
2	772	4	1	1	3	2	1	0	1
2	773	NA	NA	NA	NA	2	1	1	NA
2	774	NA	NA	NA	NA	1	0	1	NA
2	775	NA	NA	NA	NA	1	0	1	NA
2	776	9	1	1	3	3	1	0	1
2	777	NA	NA	NA	NA	3	1	1	NA
2	782	NA	NA	NA	NA	1	0	1	NA
2	783	NA	NA	NA	NA	2	1	1	NA
2	784	NA	NA	NA	NA	1	0	1	NA
2	785	NA	NA	NA	NA	2	1	1	NA
2	787	NA	NA	NA	NA	1	0	1	NA
2	788	NA	NA	NA	NA	2	1	1	NA
2	789	NA	NA	NA	NA	2	1	1	NA
2	790	NA	NA	NA	NA	2	1	1	NA
2	791	NA	NA	NA	NA	1	0	1	NA
2	792	NA	NA	NA	NA	3	1	1	NA
2	793	NA	NA	NA	NA	2	1	1	NA
2	794	NA	NA	NA	NA	2	1	1	NA
2	795	NA	NA	NA	NA	2	1	1	NA
2	796	NA	NA	NA	NA	2	1	1	NA
2	797	NA	NA	NA	NA	2	1	1	NA
2	800	NA	NA	NA	NA	2	1	1	NA
2	801	NA	NA	NA	NA	2	1	1	NA
2	802	NA	NA	NA	NA	3	1	0	NA
2	803	NA	NA	NA	NA	3	1	0	NA
2	804	NA	NA	NA	NA	3	1	0	NA
2	805	NA	NA	NA	NA	1	0	1	NA
2	806	NA	NA	NA	NA	2	1	1	NA
2	807	NA	NA	NA	NA	2	1	1	NA
2	808	NA	NA	NA	NA	1	0	1	NA
2	810	NA	NA	NA	NA	2	1	1	NA
2	811	NA	NA	NA	NA	3	1	1	NA
2	812	NA	NA	NA	NA	3	1	1	NA
2	813	NA	NA	NA	NA	3	1	1	NA
2	814	9	1	1	3	2	1	0	1
2	815	NA	NA	NA	NA	2	1	1	NA
2	816	NA	NA	NA	NA	1	0	1	NA
2	817	NA	NA	NA	NA	2	1	1	NA
2	818	NA	NA	NA	NA	2	1	1	NA
2	819	NA	NA	NA	NA	3	1	1	NA
2	820	10	1	1	3	2	1	0	1
2	821	NA	NA	NA	NA	2	1	1	NA
2	822	NA	NA	NA	NA	1	0	1	NA
2	823	NA	NA	NA	NA	2	1	1	NA
2	824	NA	NA	NA	NA	1	0	1	NA
2	825	NA	NA	NA	NA	1	0	1	NA
2	826	NA	NA	NA	NA	2	1	1	NA
2	827	NA	NA	NA	NA	2	1	1	NA
2	828	12	1	1	3	2	1	0	1
2	829	7	1	1	3	2	1	0	1
2	830	NA	NA	NA	NA	2	1	0	NA
2	831	NA	NA	NA	NA	2	1	1	NA
2	832	NA	NA	NA	NA	2	1	1	NA
2	833	7	1	1	3	1	0	0	1
2	835	5	1	0	1	1	0	0	0
2	840	NA	NA	NA	NA	3	1	1	NA
